# Supplementary material for: Föhn-induced melting over Larsen C modulated by atmospheric river shape, direction and landfall location
Source: Nat Commun. 2026 Apr 3;17:4788. doi: 10.1038/s41467-026-71359-2 (PMC13219627; doi:10.1038/s41467-026-71359-2)
Supplement: Supplementary file 3 — Source Data [file 41467_2026_71359_MOESM3_ESM.zip]

Archive with 14 entries (13 files):
- data_source/
- __MACOSX/._data_source
- data_source/raw_2008.txt
- __MACOSX/data_source/._raw_2008.txt
- data_source/Fig7_BoxPlot_DataSource.xlsx
- __MACOSX/data_source/._Fig7_BoxPlot_DataSource.xlsx
- data_source/Fig7_BoxPlot_DataSource.csv
- __MACOSX/data_source/._Fig7_BoxPlot_DataSource.csv
- data_source/Fig6_ARFoehn_only_Var_back_2008120309UTC.nc
- __MACOSX/data_source/._Fig6_ARFoehn_only_Var_back_2008120309UTC.nc
- data_source/Fig6_ARFoehn_only_Var_back_2013022309UTC.nc
- __MACOSX/data_source/._Fig6_ARFoehn_only_Var_back_2013022309UTC.nc
- data_source/raw_2013.txt
- __MACOSX/data_source/._raw_2013.txt
