# Supplementary material for: Föhn-induced melting over Larsen C modulated by atmospheric river shape, direction and landfall location
Source: Nat Commun. 2026 Apr 3;17:4788. doi: 10.1038/s41467-026-71359-2 (PMC13219627; doi:10.1038/s41467-026-71359-2)
Supplement: Supplementary file 3 — Source Data [file 41467_2026_71359_MOESM3_ESM.zip › data_source/raw_2008.txt]

T_25P: -0.72 || IVT_25P: 76.18 || SWD_25P: 66.71 || LWD_25P: 230.32 || SHF_25P: -3.58
T_25P: -2.55 || IVT_25P: 69.02 || SWD_25P: 44.58 || LWD_25P: 229.01 || SHF_25P: -6.11
T_25P: -3.68 || IVT_25P: 67.28 || SWD_25P: 13.75 || LWD_25P: 229.59 || SHF_25P: -6.79
T_25P: -4.48 || IVT_25P: 72.85 || SWD_25P: 0.00 || LWD_25P: 231.53 || SHF_25P: -5.53
T_25P: -4.76 || IVT_25P: 81.05 || SWD_25P: 0.00 || LWD_25P: 232.66 || SHF_25P: 1.97
T_25P: -4.84 || IVT_25P: 84.80 || SWD_25P: 0.00 || LWD_25P: 223.91 || SHF_25P: 5.44
T_25P: -5.08 || IVT_25P: 85.35 || SWD_25P: 13.04 || LWD_25P: 218.65 || SHF_25P: 8.45
T_25P: -5.23 || IVT_25P: 75.24 || SWD_25P: 44.98 || LWD_25P: 216.57 || SHF_25P: 6.53
T_25P: -4.98 || IVT_25P: 73.16 || SWD_25P: 78.60 || LWD_25P: 219.58 || SHF_25P: 2.04
T_25P: -4.61 || IVT_25P: 78.12 || SWD_25P: 115.21 || LWD_25P: 227.90 || SHF_25P: -4.01
T_25P: -4.59 || IVT_25P: 90.61 || SWD_25P: 163.90 || LWD_25P: 230.95 || SHF_25P: -12.58
T_25P: -4.50 || IVT_25P: 96.82 || SWD_25P: 299.53 || LWD_25P: 226.23 || SHF_25P: -24.03
T_25P: -4.26 || IVT_25P: 95.42 || SWD_25P: 379.05 || LWD_25P: 221.14 || SHF_25P: -40.74
T_25P: -4.14 || IVT_25P: 89.54 || SWD_25P: 517.54 || LWD_25P: 221.72 || SHF_25P: -51.22
T_25P: -3.90 || IVT_25P: 87.09 || SWD_25P: 638.28 || LWD_25P: 219.02 || SHF_25P: -53.15
T_25P: -3.59 || IVT_25P: 85.66 || SWD_25P: 697.41 || LWD_25P: 220.06 || SHF_25P: -54.39
T_25P: -3.35 || IVT_25P: 84.55 || SWD_25P: 705.00 || LWD_25P: 220.48 || SHF_25P: -52.01
T_25P: -3.15 || IVT_25P: 82.68 || SWD_25P: 698.26 || LWD_25P: 221.46 || SHF_25P: -48.71
T_25P: -2.90 || IVT_25P: 81.05 || SWD_25P: 672.34 || LWD_25P: 221.12 || SHF_25P: -40.17
T_25P: -2.50 || IVT_25P: 83.69 || SWD_25P: 634.97 || LWD_25P: 220.07 || SHF_25P: -30.47
T_25P: -2.00 || IVT_25P: 83.31 || SWD_25P: 581.45 || LWD_25P: 218.41 || SHF_25P: -19.29
T_25P: -1.46 || IVT_25P: 80.83 || SWD_25P: 479.47 || LWD_25P: 217.03 || SHF_25P: -7.83
T_25P: -1.55 || IVT_25P: 69.94 || SWD_25P: 369.02 || LWD_25P: 215.02 || SHF_25P: 5.45
T_25P: -1.91 || IVT_25P: 65.18 || SWD_25P: 258.68 || LWD_25P: 212.58 || SHF_25P: 16.34
T_25P: -2.10 || IVT_25P: 66.74 || SWD_25P: 157.26 || LWD_25P: 212.03 || SHF_25P: 27.39
T_25P: -2.82 || IVT_25P: 64.22 || SWD_25P: 77.12 || LWD_25P: 209.96 || SHF_25P: 43.12
T_25P: -3.67 || IVT_25P: 60.14 || SWD_25P: 24.13 || LWD_25P: 207.85 || SHF_25P: 47.86
T_25P: -4.42 || IVT_25P: 59.01 || SWD_25P: 0.68 || LWD_25P: 206.18 || SHF_25P: 47.35
T_25P: -4.93 || IVT_25P: 60.71 || SWD_25P: 0.00 || LWD_25P: 205.80 || SHF_25P: 46.09
T_25P: -5.40 || IVT_25P: 65.72 || SWD_25P: 0.00 || LWD_25P: 205.64 || SHF_25P: 43.39
T_25P: -5.65 || IVT_25P: 68.59 || SWD_25P: 20.34 || LWD_25P: 205.58 || SHF_25P: 37.77
T_25P: -5.26 || IVT_25P: 73.89 || SWD_25P: 72.11 || LWD_25P: 206.43 || SHF_25P: 32.14
T_25P: -4.33 || IVT_25P: 80.07 || SWD_25P: 151.56 || LWD_25P: 207.57 || SHF_25P: 24.64
T_25P: -3.03 || IVT_25P: 83.75 || SWD_25P: 249.35 || LWD_25P: 209.87 || SHF_25P: 13.73
T_25P: -1.52 || IVT_25P: 85.68 || SWD_25P: 357.79 || LWD_25P: 212.54 || SHF_25P: 4.38
T_25P: -0.24 || IVT_25P: 93.62 || SWD_25P: 465.99 || LWD_25P: 216.05 || SHF_25P: 2.35
T_25P: 0.28 || IVT_25P: 100.17 || SWD_25P: 549.67 || LWD_25P: 220.73 || SHF_25P: 5.52
T_25P: 0.42 || IVT_25P: 114.33 || SWD_25P: 642.28 || LWD_25P: 226.73 || SHF_25P: 5.90
T_25P: 0.50 || IVT_25P: 127.18 || SWD_25P: 678.38 || LWD_25P: 233.39 || SHF_25P: 6.99
T_25P: 0.62 || IVT_25P: 140.22 || SWD_25P: 692.54 || LWD_25P: 236.41 || SHF_25P: 9.55
T_25P: 0.77 || IVT_25P: 147.91 || SWD_25P: 656.35 || LWD_25P: 239.80 || SHF_25P: 13.04
T_25P: 0.90 || IVT_25P: 148.58 || SWD_25P: 645.01 || LWD_25P: 241.15 || SHF_25P: 16.21
T_25P: 1.10 || IVT_25P: 154.23 || SWD_25P: 664.67 || LWD_25P: 242.18 || SHF_25P: 23.29
T_25P: 1.28 || IVT_25P: 161.73 || SWD_25P: 662.04 || LWD_25P: 242.55 || SHF_25P: 28.88
T_25P: 1.42 || IVT_25P: 163.20 || SWD_25P: 559.77 || LWD_25P: 243.58 || SHF_25P: 33.21
T_25P: 1.55 || IVT_25P: 174.22 || SWD_25P: 324.86 || LWD_25P: 247.57 || SHF_25P: 36.44
T_25P: 1.73 || IVT_25P: 181.03 || SWD_25P: 201.24 || LWD_25P: 260.94 || SHF_25P: 42.02
T_25P: 1.78 || IVT_25P: 189.14 || SWD_25P: 128.56 || LWD_25P: 278.55 || SHF_25P: 49.32
T_25P: 1.48 || IVT_25P: 164.80 || SWD_25P: 81.37 || LWD_25P: 278.70 || SHF_25P: 37.81
T_25P: 1.53 || IVT_25P: 164.80 || SWD_25P: 43.19 || LWD_25P: 276.07 || SHF_25P: 39.65
T_25P: 1.39 || IVT_25P: 168.24 || SWD_25P: 17.46 || LWD_25P: 261.08 || SHF_25P: 38.61
T_25P: 1.14 || IVT_25P: 175.54 || SWD_25P: 1.33 || LWD_25P: 253.51 || SHF_25P: 38.94
T_25P: 0.98 || IVT_25P: 181.68 || SWD_25P: 0.00 || LWD_25P: 251.80 || SHF_25P: 33.81
T_25P: 0.99 || IVT_25P: 188.27 || SWD_25P: 0.29 || LWD_25P: 253.98 || SHF_25P: 30.04
T_25P: 0.77 || IVT_25P: 170.06 || SWD_25P: 13.95 || LWD_25P: 252.18 || SHF_25P: 26.39
T_25P: 1.11 || IVT_25P: 158.24 || SWD_25P: 40.13 || LWD_25P: 256.44 || SHF_25P: 25.40
T_25P: 1.36 || IVT_25P: 177.10 || SWD_25P: 84.74 || LWD_25P: 258.17 || SHF_25P: 32.44
T_25P: 1.49 || IVT_25P: 147.12 || SWD_25P: 134.89 || LWD_25P: 249.39 || SHF_25P: 37.95
T_25P: 1.33 || IVT_25P: 118.53 || SWD_25P: 212.64 || LWD_25P: 227.59 || SHF_25P: 40.50
T_25P: 0.95 || IVT_25P: 124.38 || SWD_25P: 375.86 || LWD_25P: 225.36 || SHF_25P: 34.53
T_25P: 0.61 || IVT_25P: 153.44 || SWD_25P: 537.79 || LWD_25P: 226.74 || SHF_25P: 25.04
T_25P: 0.22 || IVT_25P: 161.60 || SWD_25P: 621.42 || LWD_25P: 225.14 || SHF_25P: 14.64
T_25P: 0.03 || IVT_25P: 152.18 || SWD_25P: 731.18 || LWD_25P: 219.80 || SHF_25P: 5.65
T_25P: 0.15 || IVT_25P: 146.05 || SWD_25P: 760.24 || LWD_25P: 217.24 || SHF_25P: 9.95
T_25P: 0.19 || IVT_25P: 135.56 || SWD_25P: 716.89 || LWD_25P: 216.93 || SHF_25P: 12.46
T_25P: 0.19 || IVT_25P: 130.16 || SWD_25P: 660.24 || LWD_25P: 217.16 || SHF_25P: 12.67
T_25P: 0.22 || IVT_25P: 126.03 || SWD_25P: 639.30 || LWD_25P: 217.74 || SHF_25P: 13.86
T_25P: 0.26 || IVT_25P: 122.56 || SWD_25P: 616.21 || LWD_25P: 218.54 || SHF_25P: 16.77
T_25P: 0.21 || IVT_25P: 121.05 || SWD_25P: 556.07 || LWD_25P: 216.38 || SHF_25P: 14.58
T_25P: 0.10 || IVT_25P: 112.56 || SWD_25P: 445.01 || LWD_25P: 215.77 || SHF_25P: 19.13
T_25P: -0.27 || IVT_25P: 103.49 || SWD_25P: 325.85 || LWD_25P: 216.01 || SHF_25P: 23.72
T_25P: -0.71 || IVT_25P: 100.65 || SWD_25P: 218.82 || LWD_25P: 214.99 || SHF_25P: 29.79
T_75P: 1.46 || IVT_75P: 137.60 || SWD_75P: 154.82 || LWD_75P: 296.65 || SHF_75P: 55.67
T_75P: 0.80 || IVT_75P: 150.28 || SWD_75P: 74.40 || LWD_75P: 291.95 || SHF_75P: 67.62
T_75P: 0.29 || IVT_75P: 148.65 || SWD_75P: 25.00 || LWD_75P: 290.70 || SHF_75P: 64.22
T_75P: -0.06 || IVT_75P: 142.99 || SWD_75P: 6.90 || LWD_75P: 289.37 || SHF_75P: 60.72
T_75P: -0.10 || IVT_75P: 142.02 || SWD_75P: 2.21 || LWD_75P: 286.80 || SHF_75P: 56.99
T_75P: -0.41 || IVT_75P: 141.55 || SWD_75P: 6.40 || LWD_75P: 284.82 || SHF_75P: 47.79
T_75P: -0.59 || IVT_75P: 135.51 || SWD_75P: 25.60 || LWD_75P: 278.30 || SHF_75P: 42.70
T_75P: -0.58 || IVT_75P: 130.49 || SWD_75P: 72.03 || LWD_75P: 276.43 || SHF_75P: 36.65
T_75P: -0.27 || IVT_75P: 132.66 || SWD_75P: 144.18 || LWD_75P: 283.17 || SHF_75P: 33.92
T_75P: 0.22 || IVT_75P: 131.56 || SWD_75P: 234.61 || LWD_75P: 285.56 || SHF_75P: 28.33
T_75P: 0.56 || IVT_75P: 141.78 || SWD_75P: 339.92 || LWD_75P: 287.24 || SHF_75P: 17.21
T_75P: -0.73 || IVT_75P: 141.26 || SWD_75P: 469.49 || LWD_75P: 281.67 || SHF_75P: 4.07
T_75P: -2.08 || IVT_75P: 139.19 || SWD_75P: 590.19 || LWD_75P: 280.35 || SHF_75P: -6.64
T_75P: -1.83 || IVT_75P: 142.24 || SWD_75P: 685.93 || LWD_75P: 273.73 || SHF_75P: -18.88
T_75P: -1.51 || IVT_75P: 139.43 || SWD_75P: 763.75 || LWD_75P: 265.02 || SHF_75P: -24.35
T_75P: -1.03 || IVT_75P: 134.80 || SWD_75P: 811.48 || LWD_75P: 269.22 || SHF_75P: -21.01
T_75P: -0.12 || IVT_75P: 142.70 || SWD_75P: 830.45 || LWD_75P: 272.08 || SHF_75P: 1.00
T_75P: 0.16 || IVT_75P: 151.43 || SWD_75P: 815.41 || LWD_75P: 269.89 || SHF_75P: 8.08
T_75P: 0.21 || IVT_75P: 151.74 || SWD_75P: 772.30 || LWD_75P: 265.44 || SHF_75P: 9.45
T_75P: 0.25 || IVT_75P: 146.61 || SWD_75P: 701.69 || LWD_75P: 253.82 || SHF_75P: 11.77
T_75P: 0.24 || IVT_75P: 134.53 || SWD_75P: 609.38 || LWD_75P: 227.63 || SHF_75P: 14.89
T_75P: 0.15 || IVT_75P: 121.36 || SWD_75P: 501.56 || LWD_75P: 222.35 || SHF_75P: 20.00
T_75P: -0.06 || IVT_75P: 114.12 || SWD_75P: 390.50 || LWD_75P: 219.27 || SHF_75P: 29.46
T_75P: -0.50 || IVT_75P: 100.11 || SWD_75P: 279.13 || LWD_75P: 216.60 || SHF_75P: 44.31
T_75P: -1.03 || IVT_75P: 99.82 || SWD_75P: 177.50 || LWD_75P: 216.28 || SHF_75P: 54.75
T_75P: -1.93 || IVT_75P: 94.57 || SWD_75P: 97.01 || LWD_75P: 214.07 || SHF_75P: 63.47
T_75P: -2.68 || IVT_75P: 93.44 || SWD_75P: 41.30 || LWD_75P: 212.23 || SHF_75P: 68.07
T_75P: -3.22 || IVT_75P: 91.83 || SWD_75P: 13.05 || LWD_75P: 210.76 || SHF_75P: 71.54
T_75P: -3.43 || IVT_75P: 89.51 || SWD_75P: 4.90 || LWD_75P: 209.81 || SHF_75P: 76.83
T_75P: -3.60 || IVT_75P: 87.67 || SWD_75P: 10.90 || LWD_75P: 209.52 || SHF_75P: 74.68
T_75P: -3.54 || IVT_75P: 87.46 || SWD_75P: 36.80 || LWD_75P: 209.66 || SHF_75P: 68.48
T_75P: -3.11 || IVT_75P: 90.12 || SWD_75P: 90.15 || LWD_75P: 210.33 || SHF_75P: 66.39
T_75P: -2.41 || IVT_75P: 96.50 || SWD_75P: 169.08 || LWD_75P: 212.10 || SHF_75P: 54.92
T_75P: -1.52 || IVT_75P: 108.17 || SWD_75P: 268.71 || LWD_75P: 217.50 || SHF_75P: 42.18
T_75P: -0.26 || IVT_75P: 123.24 || SWD_75P: 382.68 || LWD_75P: 224.52 || SHF_75P: 27.97
T_75P: 0.66 || IVT_75P: 139.80 || SWD_75P: 497.18 || LWD_75P: 231.37 || SHF_75P: 20.98
T_75P: 0.88 || IVT_75P: 150.57 || SWD_75P: 603.36 || LWD_75P: 242.32 || SHF_75P: 22.61
T_75P: 1.07 || IVT_75P: 159.97 || SWD_75P: 693.18 || LWD_75P: 247.54 || SHF_75P: 28.00
T_75P: 1.18 || IVT_75P: 169.30 || SWD_75P: 759.81 || LWD_75P: 257.88 || SHF_75P: 30.35
T_75P: 1.35 || IVT_75P: 176.02 || SWD_75P: 790.89 || LWD_75P: 267.74 || SHF_75P: 33.67
T_75P: 1.56 || IVT_75P: 181.22 || SWD_75P: 799.67 || LWD_75P: 278.61 || SHF_75P: 41.86
T_75P: 1.69 || IVT_75P: 181.45 || SWD_75P: 784.88 || LWD_75P: 283.36 || SHF_75P: 51.49
T_75P: 1.89 || IVT_75P: 182.97 || SWD_75P: 745.40 || LWD_75P: 275.34 || SHF_75P: 58.82
T_75P: 2.20 || IVT_75P: 188.55 || SWD_75P: 680.92 || LWD_75P: 255.51 || SHF_75P: 68.89
T_75P: 2.42 || IVT_75P: 194.71 || SWD_75P: 586.16 || LWD_75P: 258.80 || SHF_75P: 82.42
T_75P: 2.62 || IVT_75P: 207.21 || SWD_75P: 468.79 || LWD_75P: 290.12 || SHF_75P: 89.17
T_75P: 2.80 || IVT_75P: 218.45 || SWD_75P: 310.21 || LWD_75P: 299.10 || SHF_75P: 98.23
T_75P: 2.83 || IVT_75P: 228.19 || SWD_75P: 171.91 || LWD_75P: 298.83 || SHF_75P: 107.22
T_75P: 2.60 || IVT_75P: 213.97 || SWD_75P: 104.24 || LWD_75P: 295.76 || SHF_75P: 97.09
T_75P: 2.56 || IVT_75P: 215.43 || SWD_75P: 60.54 || LWD_75P: 296.65 || SHF_75P: 95.86
T_75P: 2.49 || IVT_75P: 219.95 || SWD_75P: 28.88 || LWD_75P: 292.45 || SHF_75P: 92.64
T_75P: 2.35 || IVT_75P: 225.87 || SWD_75P: 10.94 || LWD_75P: 290.61 || SHF_75P: 82.10
T_75P: 2.35 || IVT_75P: 239.76 || SWD_75P: 4.98 || LWD_75P: 289.99 || SHF_75P: 75.15
T_75P: 2.39 || IVT_75P: 255.91 || SWD_75P: 8.97 || LWD_75P: 291.96 || SHF_75P: 73.77
T_75P: 2.46 || IVT_75P: 264.12 || SWD_75P: 25.23 || LWD_75P: 292.10 || SHF_75P: 81.94
T_75P: 2.41 || IVT_75P: 258.74 || SWD_75P: 61.47 || LWD_75P: 289.95 || SHF_75P: 85.86
T_75P: 2.28 || IVT_75P: 235.76 || SWD_75P: 113.20 || LWD_75P: 284.99 || SHF_75P: 89.32
T_75P: 2.40 || IVT_75P: 221.10 || SWD_75P: 206.27 || LWD_75P: 286.75 || SHF_75P: 89.10
T_75P: 2.04 || IVT_75P: 177.90 || SWD_75P: 361.11 || LWD_75P: 281.96 || SHF_75P: 78.94
T_75P: 1.60 || IVT_75P: 181.93 || SWD_75P: 487.27 || LWD_75P: 267.02 || SHF_75P: 63.05
T_75P: 1.23 || IVT_75P: 190.55 || SWD_75P: 595.71 || LWD_75P: 248.61 || SHF_75P: 57.38
T_75P: 0.76 || IVT_75P: 200.10 || SWD_75P: 688.77 || LWD_75P: 251.92 || SHF_75P: 37.40
T_75P: 0.50 || IVT_75P: 183.34 || SWD_75P: 770.35 || LWD_75P: 237.21 || SHF_75P: 27.16
T_75P: 0.46 || IVT_75P: 168.45 || SWD_75P: 820.62 || LWD_75P: 243.16 || SHF_75P: 26.70
T_75P: 0.55 || IVT_75P: 166.95 || SWD_75P: 841.86 || LWD_75P: 253.57 || SHF_75P: 30.03
T_75P: 0.64 || IVT_75P: 169.75 || SWD_75P: 829.39 || LWD_75P: 258.51 || SHF_75P: 32.41
T_75P: 0.67 || IVT_75P: 170.25 || SWD_75P: 782.45 || LWD_75P: 255.78 || SHF_75P: 34.32
T_75P: 0.71 || IVT_75P: 165.20 || SWD_75P: 703.84 || LWD_75P: 247.55 || SHF_75P: 36.05
T_75P: 0.77 || IVT_75P: 155.34 || SWD_75P: 608.94 || LWD_75P: 238.04 || SHF_75P: 38.82
T_75P: 0.67 || IVT_75P: 149.56 || SWD_75P: 497.61 || LWD_75P: 237.04 || SHF_75P: 39.50
T_75P: 0.41 || IVT_75P: 145.41 || SWD_75P: 383.57 || LWD_75P: 237.12 || SHF_75P: 45.81
T_75P: -0.03 || IVT_75P: 143.48 || SWD_75P: 272.63 || LWD_75P: 236.78 || SHF_75P: 51.41
T_min: -6.41 || IVT_min: 0.65 || SWD_min: 19.02 || LWD_min: 221.75 || SHF_min: -35.32
T_min: -6.38 || IVT_min: 0.55 || SWD_min: 9.81 || LWD_min: 212.51 || SHF_min: -45.52
T_min: -6.42 || IVT_min: 1.12 || SWD_min: 3.21 || LWD_min: 209.62 || SHF_min: -51.19
T_min: -6.37 || IVT_min: 18.81 || SWD_min: 0.00 || LWD_min: 209.87 || SHF_min: -55.60
T_min: -6.62 || IVT_min: 28.70 || SWD_min: 0.00 || LWD_min: 206.74 || SHF_min: -25.51
T_min: -6.59 || IVT_min: 25.21 || SWD_min: 0.00 || LWD_min: 208.49 || SHF_min: -10.32
T_min: -6.71 || IVT_min: 21.58 || SWD_min: 0.43 || LWD_min: 207.77 || SHF_min: -12.40
T_min: -6.87 || IVT_min: 23.77 || SWD_min: 6.60 || LWD_min: 206.54 || SHF_min: -20.35
T_min: -6.46 || IVT_min: 20.82 || SWD_min: 10.53 || LWD_min: 207.12 || SHF_min: -19.56
T_min: -6.50 || IVT_min: 24.06 || SWD_min: 19.21 || LWD_min: 206.50 || SHF_min: -25.33
T_min: -6.56 || IVT_min: 30.45 || SWD_min: 36.59 || LWD_min: 204.75 || SHF_min: -49.48
T_min: -6.45 || IVT_min: 31.74 || SWD_min: 57.62 || LWD_min: 204.81 || SHF_min: -62.72
T_min: -6.28 || IVT_min: 37.61 || SWD_min: 90.77 || LWD_min: 205.82 || SHF_min: -76.65
T_min: -6.12 || IVT_min: 37.20 || SWD_min: 115.32 || LWD_min: 204.92 || SHF_min: -92.38
T_min: -6.00 || IVT_min: 33.80 || SWD_min: 109.38 || LWD_min: 206.05 || SHF_min: -104.45
T_min: -5.78 || IVT_min: 37.54 || SWD_min: 113.31 || LWD_min: 205.02 || SHF_min: -104.82
T_min: -5.66 || IVT_min: 30.90 || SWD_min: 140.96 || LWD_min: 206.05 || SHF_min: -98.39
T_min: -5.25 || IVT_min: 15.04 || SWD_min: 123.95 || LWD_min: 206.93 || SHF_min: -95.86
T_min: -5.20 || IVT_min: 17.53 || SWD_min: 110.52 || LWD_min: 207.76 || SHF_min: -80.00
T_min: -4.93 || IVT_min: 7.15 || SWD_min: 145.68 || LWD_min: 208.10 || SHF_min: -69.65
T_min: -4.86 || IVT_min: 12.14 || SWD_min: 167.86 || LWD_min: 202.76 || SHF_min: -55.66
T_min: -4.61 || IVT_min: 16.08 || SWD_min: 163.81 || LWD_min: 190.92 || SHF_min: -36.16
T_min: -4.50 || IVT_min: 19.79 || SWD_min: 72.79 || LWD_min: 184.81 || SHF_min: -14.14
T_min: -4.75 || IVT_min: 17.16 || SWD_min: 45.76 || LWD_min: 187.71 || SHF_min: -9.54
T_min: -4.05 || IVT_min: 13.52 || SWD_min: 53.49 || LWD_min: 194.08 || SHF_min: -0.11
T_min: -5.83 || IVT_min: 19.16 || SWD_min: 20.44 || LWD_min: 193.41 || SHF_min: 1.68
T_min: -8.05 || IVT_min: 22.57 || SWD_min: 7.14 || LWD_min: 193.50 || SHF_min: 1.79
T_min: -9.45 || IVT_min: 18.56 || SWD_min: 0.00 || LWD_min: 195.97 || SHF_min: 2.81
T_min: -10.06 || IVT_min: 28.69 || SWD_min: 0.00 || LWD_min: 196.67 || SHF_min: 3.04
T_min: -11.32 || IVT_min: 26.04 || SWD_min: 0.00 || LWD_min: 196.30 || SHF_min: 1.22
T_min: -10.90 || IVT_min: 31.35 || SWD_min: 2.30 || LWD_min: 196.69 || SHF_min: -2.38
T_min: -11.70 || IVT_min: 29.13 || SWD_min: 14.17 || LWD_min: 196.24 || SHF_min: -6.97
T_min: -10.76 || IVT_min: 21.49 || SWD_min: 25.33 || LWD_min: 200.64 || SHF_min: -4.74
T_min: -9.47 || IVT_min: 16.27 || SWD_min: 41.23 || LWD_min: 202.51 || SHF_min: -7.47
T_min: -7.16 || IVT_min: 26.33 || SWD_min: 53.67 || LWD_min: 204.12 || SHF_min: -18.48
T_min: -5.07 || IVT_min: 30.88 || SWD_min: 64.21 || LWD_min: 206.31 || SHF_min: -22.65
T_min: -3.13 || IVT_min: 31.20 || SWD_min: 88.85 || LWD_min: 209.04 || SHF_min: -15.09
T_min: -1.73 || IVT_min: 30.03 || SWD_min: 106.35 || LWD_min: 210.52 || SHF_min: -15.72
T_min: -1.48 || IVT_min: 42.97 || SWD_min: 98.59 || LWD_min: 213.00 || SHF_min: -15.71
T_min: -0.88 || IVT_min: 68.40 || SWD_min: 66.12 || LWD_min: 217.36 || SHF_min: -5.99
T_min: -1.42 || IVT_min: 85.70 || SWD_min: 49.64 || LWD_min: 229.19 || SHF_min: -6.95
T_min: -1.68 || IVT_min: 88.57 || SWD_min: 44.28 || LWD_min: 232.30 || SHF_min: -13.42
T_min: -1.54 || IVT_min: 81.56 || SWD_min: 40.93 || LWD_min: 234.05 || SHF_min: -7.60
T_min: -1.23 || IVT_min: 83.98 || SWD_min: 39.76 || LWD_min: 236.52 || SHF_min: -5.83
T_min: -0.63 || IVT_min: 96.58 || SWD_min: 36.43 || LWD_min: 238.29 || SHF_min: -4.07
T_min: -0.59 || IVT_min: 82.75 || SWD_min: 31.29 || LWD_min: 239.76 || SHF_min: -5.70
T_min: -0.53 || IVT_min: 80.58 || SWD_min: 24.48 || LWD_min: 241.83 || SHF_min: -7.63
T_min: -0.61 || IVT_min: 94.03 || SWD_min: 28.27 || LWD_min: 241.43 || SHF_min: -6.97
T_min: -0.91 || IVT_min: 65.87 || SWD_min: 10.74 || LWD_min: 237.91 || SHF_min: -4.11
T_min: -0.95 || IVT_min: 57.08 || SWD_min: 4.82 || LWD_min: 237.87 || SHF_min: -1.47
T_min: -1.21 || IVT_min: 32.21 || SWD_min: 2.17 || LWD_min: 237.56 || SHF_min: -0.04
T_min: -2.85 || IVT_min: 13.00 || SWD_min: 0.00 || LWD_min: 237.12 || SHF_min: -0.33
T_min: -3.40 || IVT_min: 31.37 || SWD_min: 0.00 || LWD_min: 237.68 || SHF_min: 1.31
T_min: -4.36 || IVT_min: 29.06 || SWD_min: 0.00 || LWD_min: 236.20 || SHF_min: 0.58
T_min: -4.67 || IVT_min: 29.71 || SWD_min: 0.34 || LWD_min: 231.29 || SHF_min: 0.42
T_min: -2.82 || IVT_min: 46.30 || SWD_min: 4.32 || LWD_min: 230.16 || SHF_min: -1.45
T_min: -1.22 || IVT_min: 61.28 || SWD_min: 8.59 || LWD_min: 227.59 || SHF_min: 0.14
T_min: -0.40 || IVT_min: 37.16 || SWD_min: 24.12 || LWD_min: 215.71 || SHF_min: -2.95
T_min: -1.06 || IVT_min: 22.72 || SWD_min: 17.18 || LWD_min: 216.59 || SHF_min: 1.32
T_min: -1.11 || IVT_min: 29.54 || SWD_min: 28.87 || LWD_min: 217.63 || SHF_min: 2.42
T_min: -1.63 || IVT_min: 22.37 || SWD_min: 38.29 || LWD_min: 207.75 || SHF_min: -10.35
T_min: -1.96 || IVT_min: 9.23 || SWD_min: 48.29 || LWD_min: 201.70 || SHF_min: -49.30
T_min: -1.96 || IVT_min: 12.85 || SWD_min: 64.94 || LWD_min: 196.20 || SHF_min: -44.66
T_min: -1.72 || IVT_min: 34.54 || SWD_min: 132.68 || LWD_min: 196.34 || SHF_min: -40.48
T_min: -1.56 || IVT_min: 4.99 || SWD_min: 263.12 || LWD_min: 197.48 || SHF_min: -34.70
T_min: -1.77 || IVT_min: 2.80 || SWD_min: 166.18 || LWD_min: 195.83 || SHF_min: -37.31
T_min: -1.87 || IVT_min: 11.03 || SWD_min: 119.82 || LWD_min: 198.31 || SHF_min: -33.76
T_min: -1.60 || IVT_min: 15.17 || SWD_min: 133.34 || LWD_min: 197.39 || SHF_min: -24.29
T_min: -1.80 || IVT_min: 9.62 || SWD_min: 175.72 || LWD_min: 199.59 || SHF_min: -8.04
T_min: -1.86 || IVT_min: 16.64 || SWD_min: 57.11 || LWD_min: 198.52 || SHF_min: -8.18
T_min: -2.15 || IVT_min: 12.48 || SWD_min: 37.03 || LWD_min: 197.21 || SHF_min: -2.91
T_min: -2.34 || IVT_min: 9.45 || SWD_min: 44.07 || LWD_min: 194.99 || SHF_min: -3.68
T_max: 2.69 || IVT_max: 195.12 || SWD_max: 184.38 || LWD_max: 318.12 || SHF_max: 142.65
T_max: 2.77 || IVT_max: 192.21 || SWD_max: 99.89 || LWD_max: 315.21 || SHF_max: 166.26
T_max: 4.02 || IVT_max: 202.84 || SWD_max: 46.68 || LWD_max: 313.86 || SHF_max: 300.50
T_max: 4.49 || IVT_max: 201.96 || SWD_max: 17.31 || LWD_max: 311.45 || SHF_max: 465.92
T_max: 3.46 || IVT_max: 210.58 || SWD_max: 10.01 || LWD_max: 309.54 || SHF_max: 371.61
T_max: 4.27 || IVT_max: 214.51 || SWD_max: 16.77 || LWD_max: 303.25 || SHF_max: 360.18
T_max: 3.11 || IVT_max: 200.38 || SWD_max: 44.07 || LWD_max: 302.90 || SHF_max: 341.90
T_max: 3.67 || IVT_max: 216.50 || SWD_max: 98.26 || LWD_max: 306.02 || SHF_max: 345.85
T_max: 2.81 || IVT_max: 208.13 || SWD_max: 176.95 || LWD_max: 306.22 || SHF_max: 327.18
T_max: 3.84 || IVT_max: 209.56 || SWD_max: 276.22 || LWD_max: 308.71 || SHF_max: 268.92
T_max: 2.99 || IVT_max: 216.94 || SWD_max: 388.23 || LWD_max: 309.00 || SHF_max: 246.79
T_max: 3.50 || IVT_max: 216.93 || SWD_max: 506.75 || LWD_max: 309.04 || SHF_max: 234.61
T_max: 3.67 || IVT_max: 211.06 || SWD_max: 621.04 || LWD_max: 310.18 || SHF_max: 180.03
T_max: 2.48 || IVT_max: 185.03 || SWD_max: 723.60 || LWD_max: 309.94 || SHF_max: 158.73
T_max: 2.57 || IVT_max: 173.65 || SWD_max: 802.87 || LWD_max: 301.79 || SHF_max: 139.50
T_max: 3.08 || IVT_max: 188.36 || SWD_max: 854.22 || LWD_max: 300.05 || SHF_max: 126.22
T_max: 2.60 || IVT_max: 188.01 || SWD_max: 868.70 || LWD_max: 300.00 || SHF_max: 92.58
T_max: 2.73 || IVT_max: 200.80 || SWD_max: 851.01 || LWD_max: 300.22 || SHF_max: 412.12
T_max: 2.52 || IVT_max: 203.33 || SWD_max: 807.89 || LWD_max: 300.28 || SHF_max: 127.23
T_max: 3.33 || IVT_max: 190.53 || SWD_max: 730.95 || LWD_max: 302.91 || SHF_max: 164.49
T_max: 2.29 || IVT_max: 184.00 || SWD_max: 640.97 || LWD_max: 304.05 || SHF_max: 88.81
T_max: 2.43 || IVT_max: 181.20 || SWD_max: 536.71 || LWD_max: 306.02 || SHF_max: 154.30
T_max: 2.50 || IVT_max: 145.62 || SWD_max: 424.08 || LWD_max: 298.30 || SHF_max: 174.79
T_max: 2.52 || IVT_max: 129.99 || SWD_max: 309.13 || LWD_max: 294.61 || SHF_max: 267.85
T_max: 3.71 || IVT_max: 152.27 || SWD_max: 198.36 || LWD_max: 291.15 || SHF_max: 214.00
T_max: 1.89 || IVT_max: 137.74 || SWD_max: 115.24 || LWD_max: 292.76 || SHF_max: 235.50
T_max: 2.57 || IVT_max: 128.44 || SWD_max: 55.60 || LWD_max: 291.45 || SHF_max: 248.70
T_max: 2.83 || IVT_max: 126.90 || SWD_max: 26.26 || LWD_max: 284.98 || SHF_max: 246.02
T_max: 0.64 || IVT_max: 129.03 || SWD_max: 16.38 || LWD_max: 279.51 || SHF_max: 231.31
T_max: 0.84 || IVT_max: 122.80 || SWD_max: 24.79 || LWD_max: 285.72 || SHF_max: 224.14
T_max: 1.90 || IVT_max: 141.56 || SWD_max: 55.59 || LWD_max: 292.71 || SHF_max: 202.23
T_max: 1.75 || IVT_max: 163.17 || SWD_max: 111.41 || LWD_max: 297.90 || SHF_max: 174.07
T_max: 2.17 || IVT_max: 184.40 || SWD_max: 189.72 || LWD_max: 299.53 || SHF_max: 148.36
T_max: 4.07 || IVT_max: 192.22 || SWD_max: 286.54 || LWD_max: 300.79 || SHF_max: 154.68
T_max: 4.89 || IVT_max: 196.04 || SWD_max: 395.12 || LWD_max: 307.59 || SHF_max: 156.91
T_max: 5.25 || IVT_max: 204.35 || SWD_max: 510.06 || LWD_max: 313.58 || SHF_max: 165.28
T_max: 4.39 || IVT_max: 223.11 || SWD_max: 621.50 || LWD_max: 312.54 || SHF_max: 169.86
T_max: 6.13 || IVT_max: 238.65 || SWD_max: 716.61 || LWD_max: 311.32 || SHF_max: 209.08
T_max: 5.72 || IVT_max: 238.95 || SWD_max: 787.91 || LWD_max: 313.53 || SHF_max: 220.47
T_max: 5.97 || IVT_max: 233.38 || SWD_max: 830.33 || LWD_max: 312.98 || SHF_max: 261.52
T_max: 6.32 || IVT_max: 244.47 || SWD_max: 842.29 || LWD_max: 311.21 || SHF_max: 262.12
T_max: 6.73 || IVT_max: 252.13 || SWD_max: 822.06 || LWD_max: 311.86 || SHF_max: 353.83
T_max: 8.77 || IVT_max: 270.87 || SWD_max: 773.23 || LWD_max: 317.34 || SHF_max: 407.98
T_max: 7.87 || IVT_max: 301.62 || SWD_max: 702.80 || LWD_max: 321.22 || SHF_max: 375.07
T_max: 8.13 || IVT_max: 314.33 || SWD_max: 607.22 || LWD_max: 322.10 || SHF_max: 381.48
T_max: 8.82 || IVT_max: 314.68 || SWD_max: 504.35 || LWD_max: 323.23 || SHF_max: 374.03
T_max: 8.50 || IVT_max: 318.07 || SWD_max: 396.75 || LWD_max: 324.76 || SHF_max: 453.24
T_max: 10.64 || IVT_max: 326.13 || SWD_max: 289.05 || LWD_max: 321.55 || SHF_max: 431.91
T_max: 6.72 || IVT_max: 291.11 || SWD_max: 196.05 || LWD_max: 318.81 || SHF_max: 371.12
T_max: 6.65 || IVT_max: 308.96 || SWD_max: 113.75 || LWD_max: 319.56 || SHF_max: 445.73
T_max: 8.86 || IVT_max: 336.19 || SWD_max: 57.52 || LWD_max: 325.50 || SHF_max: 466.60
T_max: 7.44 || IVT_max: 355.60 || SWD_max: 23.30 || LWD_max: 322.91 || SHF_max: 484.66
T_max: 8.05 || IVT_max: 352.52 || SWD_max: 14.08 || LWD_max: 325.55 || SHF_max: 486.85
T_max: 8.48 || IVT_max: 336.16 || SWD_max: 18.23 || LWD_max: 321.64 || SHF_max: 397.21
T_max: 9.11 || IVT_max: 341.44 || SWD_max: 38.35 || LWD_max: 320.21 || SHF_max: 569.70
T_max: 8.11 || IVT_max: 325.82 || SWD_max: 87.41 || LWD_max: 313.64 || SHF_max: 566.89
T_max: 7.31 || IVT_max: 293.02 || SWD_max: 157.50 || LWD_max: 314.78 || SHF_max: 414.36
T_max: 5.75 || IVT_max: 278.08 || SWD_max: 255.12 || LWD_max: 316.25 || SHF_max: 296.47
T_max: 5.39 || IVT_max: 258.06 || SWD_max: 379.26 || LWD_max: 311.68 || SHF_max: 257.98
T_max: 3.82 || IVT_max: 262.70 || SWD_max: 512.12 || LWD_max: 304.73 || SHF_max: 197.24
T_max: 2.80 || IVT_max: 252.13 || SWD_max: 622.94 || LWD_max: 304.24 || SHF_max: 189.71
T_max: 7.48 || IVT_max: 249.37 || SWD_max: 722.18 || LWD_max: 299.02 || SHF_max: 407.24
T_max: 2.61 || IVT_max: 220.03 || SWD_max: 808.54 || LWD_max: 298.87 || SHF_max: 294.52
T_max: 3.93 || IVT_max: 232.83 || SWD_max: 868.20 || LWD_max: 296.71 || SHF_max: 193.40
T_max: 3.84 || IVT_max: 243.90 || SWD_max: 883.32 || LWD_max: 294.36 || SHF_max: 194.46
T_max: 4.08 || IVT_max: 228.80 || SWD_max: 875.33 || LWD_max: 297.37 || SHF_max: 214.92
T_max: 3.51 || IVT_max: 212.22 || SWD_max: 827.45 || LWD_max: 302.08 || SHF_max: 275.32
T_max: 2.90 || IVT_max: 196.73 || SWD_max: 754.65 || LWD_max: 296.10 || SHF_max: 218.91
T_max: 2.54 || IVT_max: 190.76 || SWD_max: 654.78 || LWD_max: 295.93 || SHF_max: 233.25
T_max: 3.60 || IVT_max: 182.11 || SWD_max: 546.73 || LWD_max: 292.14 || SHF_max: 263.98
T_max: 2.52 || IVT_max: 196.52 || SWD_max: 427.50 || LWD_max: 294.72 || SHF_max: 266.18
T_max: 2.57 || IVT_max: 197.38 || SWD_max: 307.09 || LWD_max: 296.01 || SHF_max: 269.70
T_med: 0.44 || IVT_med: 114.53 || SWD_med: 130.49 || LWD_med: 252.21 || SHF_med: 12.63
T_med: -0.10 || IVT_med: 116.51 || SWD_med: 59.09 || LWD_med: 249.28 || SHF_med: 12.71
T_med: -0.83 || IVT_med: 114.74 || SWD_med: 19.11 || LWD_med: 266.96 || SHF_med: 7.74
T_med: -2.11 || IVT_med: 110.54 || SWD_med: 3.02 || LWD_med: 272.67 || SHF_med: 11.06
T_med: -3.18 || IVT_med: 110.54 || SWD_med: 0.00 || LWD_med: 270.64 || SHF_med: 16.25
T_med: -3.73 || IVT_med: 110.57 || SWD_med: 2.51 || LWD_med: 259.93 || SHF_med: 19.43
T_med: -3.99 || IVT_med: 108.16 || SWD_med: 18.98 || LWD_med: 244.35 || SHF_med: 19.36
T_med: -4.18 || IVT_med: 102.08 || SWD_med: 55.71 || LWD_med: 248.99 || SHF_med: 16.98
T_med: -4.06 || IVT_med: 96.78 || SWD_med: 102.76 || LWD_med: 262.81 || SHF_med: 9.70
T_med: -3.93 || IVT_med: 98.24 || SWD_med: 163.08 || LWD_med: 271.09 || SHF_med: 2.99
T_med: -3.80 || IVT_med: 104.44 || SWD_med: 245.26 || LWD_med: 274.23 || SHF_med: -3.77
T_med: -3.54 || IVT_med: 112.31 || SWD_med: 420.80 || LWD_med: 248.90 || SHF_med: -10.83
T_med: -3.26 || IVT_med: 118.40 || SWD_med: 550.55 || LWD_med: 238.80 || SHF_med: -22.48
T_med: -3.02 || IVT_med: 117.59 || SWD_med: 649.67 || LWD_med: 238.64 || SHF_med: -31.99
T_med: -2.78 || IVT_med: 112.68 || SWD_med: 744.06 || LWD_med: 231.29 || SHF_med: -38.02
T_med: -2.42 || IVT_med: 111.24 || SWD_med: 789.17 || LWD_med: 233.10 || SHF_med: -37.63
T_med: -2.05 || IVT_med: 117.16 || SWD_med: 813.23 || LWD_med: 229.87 || SHF_med: -35.66
T_med: -1.61 || IVT_med: 120.85 || SWD_med: 801.77 || LWD_med: 229.38 || SHF_med: -29.62
T_med: -1.07 || IVT_med: 113.21 || SWD_med: 757.99 || LWD_med: 226.89 || SHF_med: -16.60
T_med: -0.42 || IVT_med: 107.08 || SWD_med: 692.08 || LWD_med: 222.98 || SHF_med: -1.79
T_med: -0.35 || IVT_med: 109.20 || SWD_med: 600.70 || LWD_med: 220.93 || SHF_med: 3.82
T_med: -0.50 || IVT_med: 105.17 || SWD_med: 492.37 || LWD_med: 219.35 || SHF_med: 7.37
T_med: -0.73 || IVT_med: 94.37 || SWD_med: 379.21 || LWD_med: 216.96 || SHF_med: 14.31
T_med: -1.14 || IVT_med: 83.95 || SWD_med: 269.10 || LWD_med: 214.75 || SHF_med: 27.91
T_med: -1.51 || IVT_med: 86.89 || SWD_med: 168.25 || LWD_med: 214.24 || SHF_med: 37.88
T_med: -2.27 || IVT_med: 82.15 || SWD_med: 87.70 || LWD_med: 212.31 || SHF_med: 52.45
T_med: -3.24 || IVT_med: 80.38 || SWD_med: 33.44 || LWD_med: 210.59 || SHF_med: 57.03
T_med: -3.98 || IVT_med: 77.24 || SWD_med: 6.63 || LWD_med: 209.17 || SHF_med: 59.97
T_med: -4.36 || IVT_med: 77.90 || SWD_med: 0.16 || LWD_med: 208.24 || SHF_med: 61.57
T_med: -4.47 || IVT_med: 78.00 || SWD_med: 4.31 || LWD_med: 207.52 || SHF_med: 60.93
T_med: -4.45 || IVT_med: 79.76 || SWD_med: 27.95 || LWD_med: 207.44 || SHF_med: 55.16
T_med: -4.11 || IVT_med: 83.01 || SWD_med: 80.43 || LWD_med: 207.84 || SHF_med: 46.21
T_med: -3.41 || IVT_med: 88.67 || SWD_med: 160.08 || LWD_med: 209.47 || SHF_med: 37.29
T_med: -2.29 || IVT_med: 95.23 || SWD_med: 259.76 || LWD_med: 211.70 || SHF_med: 25.60
T_med: -0.98 || IVT_med: 98.80 || SWD_med: 372.02 || LWD_med: 215.65 || SHF_med: 12.91
T_med: 0.21 || IVT_med: 109.52 || SWD_med: 485.57 || LWD_med: 222.62 || SHF_med: 8.84
T_med: 0.50 || IVT_med: 124.85 || SWD_med: 588.82 || LWD_med: 228.73 || SHF_med: 11.32
T_med: 0.65 || IVT_med: 138.51 || SWD_med: 675.65 || LWD_med: 232.98 || SHF_med: 13.16
T_med: 0.78 || IVT_med: 148.79 || SWD_med: 733.82 || LWD_med: 239.36 || SHF_med: 16.27
T_med: 0.92 || IVT_med: 156.94 || SWD_med: 768.80 || LWD_med: 245.79 || SHF_med: 18.46
T_med: 1.07 || IVT_med: 164.89 || SWD_med: 766.33 || LWD_med: 253.31 || SHF_med: 22.51
T_med: 1.26 || IVT_med: 168.49 || SWD_med: 758.88 || LWD_med: 252.54 || SHF_med: 29.50
T_med: 1.46 || IVT_med: 171.31 || SWD_med: 732.70 || LWD_med: 250.00 || SHF_med: 36.56
T_med: 1.63 || IVT_med: 171.92 || SWD_med: 672.44 || LWD_med: 245.28 || SHF_med: 46.60
T_med: 1.76 || IVT_med: 180.43 || SWD_med: 580.72 || LWD_med: 246.48 || SHF_med: 50.87
T_med: 1.91 || IVT_med: 192.61 || SWD_med: 437.43 || LWD_med: 257.49 || SHF_med: 55.83
T_med: 2.09 || IVT_med: 202.57 || SWD_med: 249.48 || LWD_med: 281.22 || SHF_med: 63.54
T_med: 2.20 || IVT_med: 211.00 || SWD_med: 147.43 || LWD_med: 291.08 || SHF_med: 70.62
T_med: 1.96 || IVT_med: 195.14 || SWD_med: 94.71 || LWD_med: 287.49 || SHF_med: 59.40
T_med: 1.99 || IVT_med: 197.33 || SWD_med: 50.57 || LWD_med: 289.31 || SHF_med: 61.71
T_med: 1.82 || IVT_med: 198.99 || SWD_med: 22.98 || LWD_med: 281.25 || SHF_med: 61.12
T_med: 1.69 || IVT_med: 206.08 || SWD_med: 6.33 || LWD_med: 273.82 || SHF_med: 58.29
T_med: 1.60 || IVT_med: 215.27 || SWD_med: 0.74 || LWD_med: 275.25 || SHF_med: 51.20
T_med: 1.72 || IVT_med: 232.00 || SWD_med: 3.90 || LWD_med: 271.33 || SHF_med: 49.11
T_med: 1.67 || IVT_med: 233.01 || SWD_med: 19.07 || LWD_med: 262.90 || SHF_med: 48.06
T_med: 1.72 || IVT_med: 204.53 || SWD_med: 50.07 || LWD_med: 267.13 || SHF_med: 52.55
T_med: 1.75 || IVT_med: 208.59 || SWD_med: 95.99 || LWD_med: 268.37 || SHF_med: 56.43
T_med: 1.89 || IVT_med: 185.69 || SWD_med: 163.05 || LWD_med: 268.84 || SHF_med: 57.72
T_med: 1.72 || IVT_med: 150.16 || SWD_med: 300.31 || LWD_med: 251.62 || SHF_med: 56.92
T_med: 1.34 || IVT_med: 150.60 || SWD_med: 468.60 || LWD_med: 231.17 || SHF_med: 46.62
T_med: 0.97 || IVT_med: 174.28 || SWD_med: 582.00 || LWD_med: 229.18 || SHF_med: 41.51
T_med: 0.52 || IVT_med: 180.77 || SWD_med: 675.88 || LWD_med: 227.72 || SHF_med: 24.77
T_med: 0.23 || IVT_med: 169.85 || SWD_med: 752.35 || LWD_med: 224.30 || SHF_med: 15.32
T_med: 0.31 || IVT_med: 159.61 || SWD_med: 801.48 || LWD_med: 222.19 || SHF_med: 17.96
T_med: 0.39 || IVT_med: 154.79 || SWD_med: 822.47 || LWD_med: 222.76 || SHF_med: 21.73
T_med: 0.38 || IVT_med: 148.85 || SWD_med: 803.20 || LWD_med: 226.03 || SHF_med: 20.80
T_med: 0.40 || IVT_med: 144.21 || SWD_med: 742.22 || LWD_med: 233.46 || SHF_med: 21.74
T_med: 0.44 || IVT_med: 140.71 || SWD_med: 674.99 || LWD_med: 230.97 || SHF_med: 24.79
T_med: 0.40 || IVT_med: 136.43 || SWD_med: 595.77 || LWD_med: 222.25 || SHF_med: 24.68
T_med: 0.31 || IVT_med: 130.83 || SWD_med: 490.10 || LWD_med: 220.32 || SHF_med: 27.93
T_med: 0.03 || IVT_med: 131.98 || SWD_med: 371.93 || LWD_med: 219.96 || SHF_med: 33.52
T_med: -0.39 || IVT_med: 128.89 || SWD_med: 257.19 || LWD_med: 219.40 || SHF_med: 38.98
