# Supplementary material for: Föhn-induced melting over Larsen C modulated by atmospheric river shape, direction and landfall location
Source: Nat Commun. 2026 Apr 3;17:4788. doi: 10.1038/s41467-026-71359-2 (PMC13219627; doi:10.1038/s41467-026-71359-2)
Supplement: Supplementary file 3 — Source Data [file 41467_2026_71359_MOESM3_ESM.zip › data_source/Fig7_BoxPlot_DataSource.xlsx]

## Sheet: 2008_Dec
time	T_min	IVT_min	SWD_min	LWD_min	SHF_min	T_25P	IVT_25P	SWD_25P	LWD_25P	SHF_25P	T_med	IVT_med	SWD_med	LWD_med	SHF_med	T_75P	IVT_75P	SWD_75P	LWD_75P	SHF_75P	T_max	IVT_max	SWD_max	LWD_max	SHF_max
2008-12-01	-6.41	0.65	19.02	221.75	-35.32	-0.72	76.18	66.71	230.32	-3.58	0.44	114.53	130.49	252.21	12.63	1.46	137.6	154.82	296.65	55.67	2.69	195.12	184.38	318.12	142.65
2008-12-01 01:00:00	-6.38	0.55	9.81	212.51	-45.52	-2.55	69.02	44.58	229.01	-6.11	-0.1	116.51	59.09	249.28	12.71	0.8	150.28	74.4	291.95	67.62	2.77	192.21	99.89	315.21	166.26
2008-12-01 02:00:00	-6.42	1.12	3.21	209.62	-51.19	-3.68	67.28	13.75	229.59	-6.79	-0.83	114.74	19.11	266.96	7.74	0.29	148.65	25	290.7	64.22	4.02	202.84	46.68	313.86	300.5
2008-12-01 03:00:00	-6.37	18.81	0	209.87	-55.6	-4.48	72.85	0	231.53	-5.53	-2.11	110.54	3.02	272.67	11.06	-0.06	142.99	6.9	289.37	60.72	4.49	201.96	17.31	311.45	465.92
2008-12-01 04:00:00	-6.62	28.7	0	206.74	-25.51	-4.76	81.05	0	232.66	1.97	-3.18	110.54	0	270.64	16.25	-0.1	142.02	2.21	286.8	56.99	3.46	210.58	10.01	309.54	371.61
2008-12-01 05:00:00	-6.59	25.21	0	208.49	-10.32	-4.84	84.8	0	223.91	5.44	-3.73	110.57	2.51	259.93	19.43	-0.41	141.55	6.4	284.82	47.79	4.27	214.51	16.77	303.25	360.18
2008-12-01 06:00:00	-6.71	21.58	0.43	207.77	-12.4	-5.08	85.35	13.04	218.65	8.45	-3.99	108.16	18.98	244.35	19.36	-0.59	135.51	25.6	278.3	42.7	3.11	200.38	44.07	302.9	341.9
2008-12-01 07:00:00	-6.87	23.77	6.6	206.54	-20.35	-5.23	75.24	44.98	216.57	6.53	-4.18	102.08	55.71	248.99	16.98	-0.58	130.49	72.03	276.43	36.65	3.67	216.5	98.26	306.02	345.85
2008-12-01 08:00:00	-6.46	20.82	10.53	207.12	-19.56	-4.98	73.16	78.6	219.58	2.04	-4.06	96.78	102.76	262.81	9.7	-0.27	132.66	144.18	283.17	33.92	2.81	208.13	176.95	306.22	327.18
2008-12-01 09:00:00	-6.5	24.06	19.21	206.5	-25.33	-4.61	78.12	115.21	227.9	-4.01	-3.93	98.24	163.08	271.09	2.99	0.22	131.56	234.61	285.56	28.33	3.84	209.56	276.22	308.71	268.92
2008-12-01 10:00:00	-6.56	30.45	36.59	204.75	-49.48	-4.59	90.61	163.9	230.95	-12.58	-3.8	104.44	245.26	274.23	-3.77	0.56	141.78	339.92	287.24	17.21	2.99	216.94	388.23	309	246.79
2008-12-01 11:00:00	-6.45	31.74	57.62	204.81	-62.72	-4.5	96.82	299.53	226.23	-24.03	-3.54	112.31	420.8	248.9	-10.83	-0.73	141.26	469.49	281.67	4.07	3.5	216.93	506.75	309.04	234.61
2008-12-01 12:00:00	-6.28	37.61	90.77	205.82	-76.65	-4.26	95.42	379.05	221.14	-40.74	-3.26	118.4	550.55	238.8	-22.48	-2.08	139.19	590.19	280.35	-6.64	3.67	211.06	621.04	310.18	180.03
2008-12-01 13:00:00	-6.12	37.2	115.32	204.92	-92.38	-4.14	89.54	517.54	221.72	-51.22	-3.02	117.59	649.67	238.64	-31.99	-1.83	142.24	685.93	273.73	-18.88	2.48	185.03	723.6	309.94	158.73
2008-12-01 14:00:00	-6	33.8	109.38	206.05	-104.45	-3.9	87.09	638.28	219.02	-53.15	-2.78	112.68	744.06	231.29	-38.02	-1.51	139.43	763.75	265.02	-24.35	2.57	173.65	802.87	301.79	139.5
2008-12-01 15:00:00	-5.78	37.54	113.31	205.02	-104.82	-3.59	85.66	697.41	220.06	-54.39	-2.42	111.24	789.17	233.1	-37.63	-1.03	134.8	811.48	269.22	-21.01	3.08	188.36	854.22	300.05	126.22
2008-12-01 16:00:00	-5.66	30.9	140.96	206.05	-98.39	-3.35	84.55	705	220.48	-52.01	-2.05	117.16	813.23	229.87	-35.66	-0.12	142.7	830.45	272.08	1	2.6	188.01	868.7	300	92.58
2008-12-01 17:00:00	-5.25	15.04	123.95	206.93	-95.86	-3.15	82.68	698.26	221.46	-48.71	-1.61	120.85	801.77	229.38	-29.62	0.16	151.43	815.41	269.89	8.08	2.73	200.8	851.01	300.22	412.12
2008-12-01 18:00:00	-5.2	17.53	110.52	207.76	-80	-2.9	81.05	672.34	221.12	-40.17	-1.07	113.21	757.99	226.89	-16.6	0.21	151.74	772.3	265.44	9.45	2.52	203.33	807.89	300.28	127.23
2008-12-01 19:00:00	-4.93	7.15	145.68	208.1	-69.65	-2.5	83.69	634.97	220.07	-30.47	-0.42	107.08	692.08	222.98	-1.79	0.25	146.61	701.69	253.82	11.77	3.33	190.53	730.95	302.91	164.49
2008-12-01 20:00:00	-4.86	12.14	167.86	202.76	-55.66	-2	83.31	581.45	218.41	-19.29	-0.35	109.2	600.7	220.93	3.82	0.24	134.53	609.38	227.63	14.89	2.29	184	640.97	304.05	88.81
2008-12-01 21:00:00	-4.61	16.08	163.81	190.92	-36.16	-1.46	80.83	479.47	217.03	-7.83	-0.5	105.17	492.37	219.35	7.37	0.15	121.36	501.56	222.35	20	2.43	181.2	536.71	306.02	154.3
2008-12-01 22:00:00	-4.5	19.79	72.79	184.81	-14.14	-1.55	69.94	369.02	215.02	5.45	-0.73	94.37	379.21	216.96	14.31	-0.06	114.12	390.5	219.27	29.46	2.5	145.62	424.08	298.3	174.79
2008-12-01 23:00:00	-4.75	17.16	45.76	187.71	-9.54	-1.91	65.18	258.68	212.58	16.34	-1.14	83.95	269.1	214.75	27.91	-0.5	100.11	279.13	216.6	44.31	2.52	129.99	309.13	294.61	267.85
2008-12-02	-4.05	13.52	53.49	194.08	-0.11	-2.1	66.74	157.26	212.03	27.39	-1.51	86.89	168.25	214.24	37.88	-1.03	99.82	177.5	216.28	54.75	3.71	152.27	198.36	291.15	214
2008-12-02 01:00:00	-5.83	19.16	20.44	193.41	1.68	-2.82	64.22	77.12	209.96	43.12	-2.27	82.15	87.7	212.31	52.45	-1.93	94.57	97.01	214.07	63.47	1.89	137.74	115.24	292.76	235.5
2008-12-02 02:00:00	-8.05	22.57	7.14	193.5	1.79	-3.67	60.14	24.13	207.85	47.86	-3.24	80.38	33.44	210.59	57.03	-2.68	93.44	41.3	212.23	68.07	2.57	128.44	55.6	291.45	248.7
2008-12-02 03:00:00	-9.45	18.56	0	195.97	2.81	-4.42	59.01	0.68	206.18	47.35	-3.98	77.24	6.63	209.17	59.97	-3.22	91.83	13.05	210.76	71.54	2.83	126.9	26.26	284.98	246.02
2008-12-02 04:00:00	-10.06	28.69	0	196.67	3.04	-4.93	60.71	0	205.8	46.09	-4.36	77.9	0.16	208.24	61.57	-3.43	89.51	4.9	209.81	76.83	0.64	129.03	16.38	279.51	231.31
2008-12-02 05:00:00	-11.32	26.04	0	196.3	1.22	-5.4	65.72	0	205.64	43.39	-4.47	78	4.31	207.52	60.93	-3.6	87.67	10.9	209.52	74.68	0.84	122.8	24.79	285.72	224.14
2008-12-02 06:00:00	-10.9	31.35	2.3	196.69	-2.38	-5.65	68.59	20.34	205.58	37.77	-4.45	79.76	27.95	207.44	55.16	-3.54	87.46	36.8	209.66	68.48	1.9	141.56	55.59	292.71	202.23
2008-12-02 07:00:00	-11.7	29.13	14.17	196.24	-6.97	-5.26	73.89	72.11	206.43	32.14	-4.11	83.01	80.43	207.84	46.21	-3.11	90.12	90.15	210.33	66.39	1.75	163.17	111.41	297.9	174.07
2008-12-02 08:00:00	-10.76	21.49	25.33	200.64	-4.74	-4.33	80.07	151.56	207.57	24.64	-3.41	88.67	160.08	209.47	37.29	-2.41	96.5	169.08	212.1	54.92	2.17	184.4	189.72	299.53	148.36
2008-12-02 09:00:00	-9.47	16.27	41.23	202.51	-7.47	-3.03	83.75	249.35	209.87	13.73	-2.29	95.23	259.76	211.7	25.6	-1.52	108.17	268.71	217.5	42.18	4.07	192.22	286.54	300.79	154.68
2008-12-02 10:00:00	-7.16	26.33	53.67	204.12	-18.48	-1.52	85.68	357.79	212.54	4.38	-0.98	98.8	372.02	215.65	12.91	-0.26	123.24	382.68	224.52	27.97	4.89	196.04	395.12	307.59	156.91
2008-12-02 11:00:00	-5.07	30.88	64.21	206.31	-22.65	-0.24	93.62	465.99	216.05	2.35	0.21	109.52	485.57	222.62	8.84	0.66	139.8	497.18	231.37	20.98	5.25	204.35	510.06	313.58	165.28
2008-12-02 12:00:00	-3.13	31.2	88.85	209.04	-15.09	0.28	100.17	549.67	220.73	5.52	0.5	124.85	588.82	228.73	11.32	0.88	150.57	603.36	242.32	22.61	4.39	223.11	621.5	312.54	169.86
2008-12-02 13:00:00	-1.73	30.03	106.35	210.52	-15.72	0.42	114.33	642.28	226.73	5.9	0.65	138.51	675.65	232.98	13.16	1.07	159.97	693.18	247.54	28	6.13	238.65	716.61	311.32	209.08
2008-12-02 14:00:00	-1.48	42.97	98.59	213	-15.71	0.5	127.18	678.38	233.39	6.99	0.78	148.79	733.82	239.36	16.27	1.18	169.3	759.81	257.88	30.35	5.72	238.95	787.91	313.53	220.47
2008-12-02 15:00:00	-0.88	68.4	66.12	217.36	-5.99	0.62	140.22	692.54	236.41	9.55	0.92	156.94	768.8	245.79	18.46	1.35	176.02	790.89	267.74	33.67	5.97	233.38	830.33	312.98	261.52
2008-12-02 16:00:00	-1.42	85.7	49.64	229.19	-6.95	0.77	147.91	656.35	239.8	13.04	1.07	164.89	766.33	253.31	22.51	1.56	181.22	799.67	278.61	41.86	6.32	244.47	842.29	311.21	262.12
2008-12-02 17:00:00	-1.68	88.57	44.28	232.3	-13.42	0.9	148.58	645.01	241.15	16.21	1.26	168.49	758.88	252.54	29.5	1.69	181.45	784.88	283.36	51.49	6.73	252.13	822.06	311.86	353.83
2008-12-02 18:00:00	-1.54	81.56	40.93	234.05	-7.6	1.1	154.23	664.67	242.18	23.29	1.46	171.31	732.7	250	36.56	1.89	182.97	745.4	275.34	58.82	8.77	270.87	773.23	317.34	407.98
2008-12-02 19:00:00	-1.23	83.98	39.76	236.52	-5.83	1.28	161.73	662.04	242.55	28.88	1.63	171.92	672.44	245.28	46.6	2.2	188.55	680.92	255.51	68.89	7.87	301.62	702.8	321.22	375.07
2008-12-02 20:00:00	-0.63	96.58	36.43	238.29	-4.07	1.42	163.2	559.77	243.58	33.21	1.76	180.43	580.72	246.48	50.87	2.42	194.71	586.16	258.8	82.42	8.13	314.33	607.22	322.1	381.48
2008-12-02 21:00:00	-0.59	82.75	31.29	239.76	-5.7	1.55	174.22	324.86	247.57	36.44	1.91	192.61	437.43	257.49	55.83	2.62	207.21	468.79	290.12	89.17	8.82	314.68	504.35	323.23	374.03
2008-12-02 22:00:00	-0.53	80.58	24.48	241.83	-7.63	1.73	181.03	201.24	260.94	42.02	2.09	202.57	249.48	281.22	63.54	2.8	218.45	310.21	299.1	98.23	8.5	318.07	396.75	324.76	453.24
2008-12-02 23:00:00	-0.61	94.03	28.27	241.43	-6.97	1.78	189.14	128.56	278.55	49.32	2.2	211	147.43	291.08	70.62	2.83	228.19	171.91	298.83	107.22	10.64	326.13	289.05	321.55	431.91
2008-12-03	-0.91	65.87	10.74	237.91	-4.11	1.48	164.8	81.37	278.7	37.81	1.96	195.14	94.71	287.49	59.4	2.6	213.97	104.24	295.76	97.09	6.72	291.11	196.05	318.81	371.12
2008-12-03 01:00:00	-0.95	57.08	4.82	237.87	-1.47	1.53	164.8	43.19	276.07	39.65	1.99	197.33	50.57	289.31	61.71	2.56	215.43	60.54	296.65	95.86	6.65	308.96	113.75	319.56	445.73
2008-12-03 02:00:00	-1.21	32.21	2.17	237.56	-0.04	1.39	168.24	17.46	261.08	38.61	1.82	198.99	22.98	281.25	61.12	2.49	219.95	28.88	292.45	92.64	8.86	336.19	57.52	325.5	466.6
2008-12-03 03:00:00	-2.85	13	0	237.12	-0.33	1.14	175.54	1.33	253.51	38.94	1.69	206.08	6.33	273.82	58.29	2.35	225.87	10.94	290.61	82.1	7.44	355.6	23.3	322.91	484.66
2008-12-03 04:00:00	-3.4	31.37	0	237.68	1.31	0.98	181.68	0	251.8	33.81	1.6	215.27	0.74	275.25	51.2	2.35	239.76	4.98	289.99	75.15	8.05	352.52	14.08	325.55	486.85
2008-12-03 05:00:00	-4.36	29.06	0	236.2	0.58	0.99	188.27	0.29	253.98	30.04	1.72	232	3.9	271.33	49.11	2.39	255.91	8.97	291.96	73.77	8.48	336.16	18.23	321.64	397.21
2008-12-03 06:00:00	-4.67	29.71	0.34	231.29	0.42	0.77	170.06	13.95	252.18	26.39	1.67	233.01	19.07	262.9	48.06	2.46	264.12	25.23	292.1	81.94	9.11	341.44	38.35	320.21	569.7
2008-12-03 07:00:00	-2.82	46.3	4.32	230.16	-1.45	1.11	158.24	40.13	256.44	25.4	1.72	204.53	50.07	267.13	52.55	2.41	258.74	61.47	289.95	85.86	8.11	325.82	87.41	313.64	566.89
2008-12-03 08:00:00	-1.22	61.28	8.59	227.59	0.14	1.36	177.1	84.74	258.17	32.44	1.75	208.59	95.99	268.37	56.43	2.28	235.76	113.2	284.99	89.32	7.31	293.02	157.5	314.78	414.36
2008-12-03 09:00:00	-0.4	37.16	24.12	215.71	-2.95	1.49	147.12	134.89	249.39	37.95	1.89	185.69	163.05	268.84	57.72	2.4	221.1	206.27	286.75	89.1	5.75	278.08	255.12	316.25	296.47
2008-12-03 10:00:00	-1.06	22.72	17.18	216.59	1.32	1.33	118.53	212.64	227.59	40.5	1.72	150.16	300.31	251.62	56.92	2.04	177.9	361.11	281.96	78.94	5.39	258.06	379.26	311.68	257.98
2008-12-03 11:00:00	-1.11	29.54	28.87	217.63	2.42	0.95	124.38	375.86	225.36	34.53	1.34	150.6	468.6	231.17	46.62	1.6	181.93	487.27	267.02	63.05	3.82	262.7	512.12	304.73	197.24
2008-12-03 12:00:00	-1.63	22.37	38.29	207.75	-10.35	0.61	153.44	537.79	226.74	25.04	0.97	174.28	582	229.18	41.51	1.23	190.55	595.71	248.61	57.38	2.8	252.13	622.94	304.24	189.71
2008-12-03 13:00:00	-1.96	9.23	48.29	201.7	-49.3	0.22	161.6	621.42	225.14	14.64	0.52	180.77	675.88	227.72	24.77	0.76	200.1	688.77	251.92	37.4	7.48	249.37	722.18	299.02	407.24
2008-12-03 14:00:00	-1.96	12.85	64.94	196.2	-44.66	0.03	152.18	731.18	219.8	5.65	0.23	169.85	752.35	224.3	15.32	0.5	183.34	770.35	237.21	27.16	2.61	220.03	808.54	298.87	294.52
2008-12-03 15:00:00	-1.72	34.54	132.68	196.34	-40.48	0.15	146.05	760.24	217.24	9.95	0.31	159.61	801.48	222.19	17.96	0.46	168.45	820.62	243.16	26.7	3.93	232.83	868.2	296.71	193.4
2008-12-03 16:00:00	-1.56	4.99	263.12	197.48	-34.7	0.19	135.56	716.89	216.93	12.46	0.39	154.79	822.47	222.76	21.73	0.55	166.95	841.86	253.57	30.03	3.84	243.9	883.32	294.36	194.46
2008-12-03 17:00:00	-1.77	2.8	166.18	195.83	-37.31	0.19	130.16	660.24	217.16	12.67	0.38	148.85	803.2	226.03	20.8	0.64	169.75	829.39	258.51	32.41	4.08	228.8	875.33	297.37	214.92
2008-12-03 18:00:00	-1.87	11.03	119.82	198.31	-33.76	0.22	126.03	639.3	217.74	13.86	0.4	144.21	742.22	233.46	21.74	0.67	170.25	782.45	255.78	34.32	3.51	212.22	827.45	302.08	275.32
2008-12-03 19:00:00	-1.6	15.17	133.34	197.39	-24.29	0.26	122.56	616.21	218.54	16.77	0.44	140.71	674.99	230.97	24.79	0.71	165.2	703.84	247.55	36.05	2.9	196.73	754.65	296.1	218.91
2008-12-03 20:00:00	-1.8	9.62	175.72	199.59	-8.04	0.21	121.05	556.07	216.38	14.58	0.4	136.43	595.77	222.25	24.68	0.77	155.34	608.94	238.04	38.82	2.54	190.76	654.78	295.93	233.25
2008-12-03 21:00:00	-1.86	16.64	57.11	198.52	-8.18	0.1	112.56	445.01	215.77	19.13	0.31	130.83	490.1	220.32	27.93	0.67	149.56	497.61	237.04	39.5	3.6	182.11	546.73	292.14	263.98
2008-12-03 22:00:00	-2.15	12.48	37.03	197.21	-2.91	-0.27	103.49	325.85	216.01	23.72	0.03	131.98	371.93	219.96	33.52	0.41	145.41	383.57	237.12	45.81	2.52	196.52	427.5	294.72	266.18
2008-12-03 23:00:00	-2.34	9.45	44.07	194.99	-3.68	-0.71	100.65	218.82	214.99	29.79	-0.39	128.89	257.19	219.4	38.98	-0.03	143.48	272.63	236.78	51.41	2.57	197.38	307.09	296.01	269.7

## Sheet: 2013_Feb
time	T_min	IVT_min	SWD_min	LWD_min	SHF_min	T_25P	IVT_25P	SWD_25P	LWD_25P	SHF_25P	T_med	IVT_med	SWD_med	LWD_med	SHF_med	T_75P	IVT_75P	SWD_75P	LWD_75P	SHF_75P	T_max	IVT_max	SWD_max	LWD_max	SHF_max
2013-02-22	-10.89	28.22	0	207.72	2.73	-9.21	50.16	6.22	215.54	9.41	-8.6	61.17	11.32	217.96	12.49	-7.8	69.2	16.44	221.53	16.94	2.45	90.36	28.11	248.1	137.39
2013-02-22 01:00:00	-13.86	28.46	0	206.2	0.86	-11.19	52.14	0	215.2	8.61	-10.51	61.68	0	217.79	11.93	-9.58	69.61	0	221.26	17.07	3.27	93.33	0	245.72	197.69
2013-02-22 02:00:00	-15.23	28.62	0	207.17	0.42	-12.57	53.31	0	216.14	7.37	-11.87	62.55	0	219.49	10.63	-10.66	70.02	0	222.34	15.96	3.37	101.27	0	246.29	162.96
2013-02-22 03:00:00	-16.16	28.1	0	208.01	-5.76	-13.44	53.85	0	217.65	5.87	-12.62	62.83	0	221.47	9.36	-11.36	70.35	0	225.59	14.58	3.36	98.23	0	252.7	187.52
2013-02-22 04:00:00	-16.65	27.24	0	209.59	-7.67	-13.82	52.95	0	218.58	4.75	-13.08	62.24	0	222.7	7.99	-11.88	70.56	0	228.98	13.4	3.7	87.54	0	261.29	175.4
2013-02-22 05:00:00	-16.66	26.33	0	210.68	-7.02	-14.1	51.38	0	219.63	4.28	-13.35	62.3	0	223.56	7.28	-12.25	69.37	0	229.43	12.05	4.17	88.76	0	270.78	180.09
2013-02-22 06:00:00	-17.46	25.7	0	212.58	-5.93	-14.29	49.35	0	220.6	4.01	-13.55	61.3	0	224.07	7.17	-12.47	67.03	0	229.5	11.5	4.33	88.05	0	269.82	221.46
2013-02-22 07:00:00	-17.61	27.56	0	214.27	-8.81	-14.37	47.12	0	221.18	4.18	-13.65	59.74	0	224.47	7.22	-12.61	64.93	0	228.77	11.35	4.8	87.8	0	267.26	238.96
2013-02-22 08:00:00	-17.26	26.36	0	215.51	-6.93	-14.45	46.69	0	221.79	4.42	-13.78	58.41	0	224.63	7.55	-12.77	63.78	0	228.88	11.59	4.8	90.66	0	264.87	280.31
2013-02-22 09:00:00	-18.19	24.58	3.38	215.18	-8.68	-14.42	47.4	13.06	222.43	4.3	-13.8	58.29	18.9	224.64	7.56	-12.68	63.4	23.07	228.81	11.59	5.58	98.09	35.17	265.71	311.22
2013-02-22 10:00:00	-16.77	24.75	60.79	215.71	-14.75	-13.41	48.31	99.42	222.9	1.84	-12.66	57.92	108.06	224.96	4.62	-11.35	66.35	114.26	228.7	8.79	5.64	117.59	125.05	267.97	277.77
2013-02-22 11:00:00	-14.13	25.23	136.22	216.74	-22.33	-10.83	49.69	210.76	224	-0.66	-9.92	57.53	217.91	226.3	1.68	-8.33	69.94	225.51	229.57	6.49	5.38	107.78	240.65	268.12	273.43
2013-02-22 12:00:00	-11.94	27.56	245.86	216.68	-31.24	-7.31	50.56	321.05	226.12	-4.95	-6.19	57.84	329.4	228.84	-0.47	-4.53	73.03	339.43	231.95	4.8	6.67	101.91	358.39	262.66	277.56
2013-02-22 13:00:00	-9.56	24.49	356.91	217.96	-35.85	-3.93	52.31	420.01	228.98	-8.66	-2.44	60.52	431.05	232.54	-3.02	-0.45	74.79	444.6	235.46	6.26	5.7	106.68	466.57	258.85	274.51
2013-02-22 14:00:00	-6.96	25.39	460.45	217.68	-40.94	-1.12	54.33	500.23	232.01	-11.13	0.23	63.21	514.47	235.4	2.6	1.38	78.63	530.95	238.57	21.16	6.05	115.22	555.08	257.23	319.49
2013-02-22 15:00:00	-4.28	31.1	526.04	217.87	-41.48	-0.05	55.64	562.22	233.65	1.55	0.51	65.72	570.78	236.16	10.47	1.71	84.85	588.97	238.51	34.45	7.15	134.41	618.52	269.3	318.34
2013-02-22 16:00:00	-2.64	33.53	550.46	218.05	-19.03	0.39	58.19	593.73	234.48	4.95	1.12	70.09	605.82	236.18	17.03	2.01	89.87	616.19	237.95	47.31	9.57	139.08	651.61	264.23	317.85
2013-02-22 17:00:00	-1.51	36.55	548.07	219.05	-22.54	0.7	61.7	590.85	234.87	9.06	1.4	75.87	603.31	236.37	24.21	2.1	96.03	614.79	238.34	51.82	7.9	141.32	649.02	270.17	354.49
2013-02-22 18:00:00	-1.19	32.17	459.77	220.27	-21.48	0.85	66.71	556.22	235.07	11.22	1.6	79.88	569.15	236.62	29.5	2.19	102.18	579.44	238.66	60.05	7.23	155.43	609.94	299.29	379.5
2013-02-22 19:00:00	-1.44	30.02	320.81	220.48	-19.85	0.93	68.69	491.1	235.51	10.4	1.61	86.73	503.01	237.17	31.54	2.17	110.24	512.06	239.56	66.55	9.03	157.04	542.85	270.28	397.46
2013-02-22 20:00:00	-1.91	18.88	76.67	222.41	-17.24	0.94	72.94	402.32	235.58	9.79	1.65	92.9	412.22	237.15	36.53	2.08	116.65	420.32	239.54	69.05	9.66	151.38	445.67	290.27	441.37
2013-02-22 21:00:00	-2.22	18.53	20.24	224.65	-21.48	0.9	79.89	294.41	235.38	11.51	1.58	100.9	302.23	237.52	40.75	2.11	123.23	310.87	240.63	73.36	9.69	275.21	329.55	322.02	433.45
2013-02-22 22:00:00	-3.15	31.37	6.35	225.37	-20.19	0.66	94.25	156.1	236.11	13.52	1.39	117.62	182.75	239.63	43.36	1.99	149.21	191.3	246.72	77.18	10	369.03	209.16	329.58	437.03
2013-02-22 23:00:00	-5.67	55.61	2.59	227.13	-13.75	0.02	113.54	53.43	238.5	22.21	0.7	163.71	71.63	244.02	46.8	1.74	240.69	77.56	286.21	82.29	11.61	396.67	95.01	329.11	420.2
2013-02-23	-8.62	45.95	0	231.99	-6.09	-1.08	121.6	4.07	242.39	22.56	0.05	187.39	6.75	253.37	51.51	1.24	262.01	9.4	293.06	88.67	11.85	386.12	22.43	330.03	396.41
2013-02-23 01:00:00	-10.38	49.36	0	233.27	-6.14	-1.53	158.77	0	251.49	22.62	-0.18	239.54	0	265.06	53.29	1.32	306.09	0	278.48	89.51	7.85	383.33	0	334.16	401.89
2013-02-23 02:00:00	-10.21	43.82	0	234.08	-0.73	-1.9	170.9	0	252.61	21.06	0.08	250.94	0	261.18	59.89	1.63	307.68	0	271.77	87.88	9.3	380.79	0	340.71	388.07
2013-02-23 03:00:00	-11.23	58.14	0	235.77	-13.42	-2	184.29	0	258.32	21.36	0.54	247.61	0	266.37	54.63	2.1	294.9	0	276.14	91.21	9.38	366.54	0	333.54	388.18
2013-02-23 04:00:00	-11.53	83.47	0	238.83	-5.18	-1.56	189.33	0	268.54	23.06	0.87	243.75	0	281.84	51.72	2.38	283.51	0	289.92	86.99	9.05	356.3	0	332.56	352.75
2013-02-23 05:00:00	-11.87	107.96	0	251.09	-3.8	-1.15	199.3	0	277.15	24.99	1.54	237.33	0	290.52	50.1	2.46	275.98	0	294.68	89.43	8.82	344.54	0	331.69	357.01
2013-02-23 06:00:00	-10.75	122.01	0	245.34	-1.5	-0.93	206.57	0	276.8	24.41	1.7	256.65	0	293.52	51.92	2.64	283.05	0	297.54	92.74	8.23	389.12	0	329.65	374.15
2013-02-23 07:00:00	-9.22	115.99	0	250.8	-1.33	-0.21	215.84	0	274.27	24.11	1.74	276.14	0	291.63	51.76	2.63	298.94	0	301.83	89.94	10.45	439.16	0	332.32	363.29
2013-02-23 08:00:00	-9.86	110.04	0	246.92	-0.73	0.11	238.3	0	266.92	27.1	1.85	292.13	0	289.13	50.41	2.75	346.47	0	306.09	95.38	8.28	429.93	0	339.57	331.73
2013-02-23 09:00:00	-10.07	106	0	244.1	-2.14	-0.52	257.15	6.35	264.63	23.2	1.98	324.14	9.06	287.04	49.72	2.92	374.51	11.71	295.73	106.83	12.31	420.74	18.59	348.75	442.44
2013-02-23 10:00:00	-9.74	131.01	6.76	243.94	-4.7	-0.22	268.07	52.91	266.13	16.71	2.09	353.93	59.1	286.15	57.27	2.91	380.07	74.56	295.02	109.27	12.74	418.46	109.14	340.75	467.21
2013-02-23 11:00:00	-8.56	146.25	23.38	252.36	-12.96	1.01	281.47	106.79	268.58	10.26	2.16	350.79	121.37	289.33	60.54	2.86	378.58	166.53	296.54	102.42	12.12	405.9	214.39	332.83	476.38
2013-02-23 12:00:00	-3.97	175.17	40.89	250.92	-22.82	1.57	271.18	176.19	271.39	15.88	2.25	332.98	194.13	290.48	61.1	2.79	371.07	266.47	296.15	96.69	11.47	404.83	326.06	331.93	459.75
2013-02-23 13:00:00	-1.56	176.5	103.44	254.06	-11.18	1.76	264.22	245.3	271.73	23.99	2.24	315.17	282.03	288.13	60.08	2.76	350	353.12	295.38	94.63	12.55	397.4	435.79	333.06	456.13
2013-02-23 14:00:00	-0.57	132.01	126.13	248.28	-4.11	1.8	247.84	306.01	267.59	27.49	2.22	283.58	381.62	283.99	56.81	2.72	320.28	466.96	295.05	89.78	12.42	371.3	521.58	329.26	424.3
2013-02-23 15:00:00	-0.56	111.62	187.03	247.15	-6.03	1.79	216.29	419.43	262.71	29.33	2.23	254.1	533.22	267.94	54.67	2.67	286.95	543.67	281.48	87.66	10.91	343.19	584.44	324.48	399.86
2013-02-23 16:00:00	-0.86	93.21	186.23	248.99	-7	1.73	201.8	564.2	257.2	28.07	2.2	230.47	578.29	261.37	53.48	2.65	253.94	588.56	269.12	87.43	12.22	305.04	614.99	327.8	397.18
2013-02-23 17:00:00	-1.02	93.45	99.3	250.29	-11.24	1.62	192.17	568.08	255.87	23.46	2.18	221.91	580.2	259.18	53.72	2.78	236.04	588.28	264.68	89.94	11.77	293.96	611.21	315.42	421.21
2013-02-23 18:00:00	-1.07	77.58	48.37	249.5	-10.12	1.42	186.68	536.06	255.29	18.49	2.21	217.14	547.94	258.55	50.09	2.79	232.54	553.99	264.25	91.13	10.88	332.83	581	321.86	395.77
2013-02-23 19:00:00	-1.08	74.41	36.54	250.14	-9.54	1.34	161.51	471.63	255.56	15.5	2.24	216.63	483.58	259.75	45.63	2.96	254.76	489.08	265.59	93.15	9.11	369.94	512.97	327.8	421.6
2013-02-23 20:00:00	-1.52	63.34	24.99	248.15	-14.67	1.25	147.76	381.09	257.48	12.86	2.32	227.49	392.18	261.59	42.54	3.06	279.07	397.44	267.76	98.03	8.86	383.8	422.47	330.15	425.87
2013-02-23 21:00:00	-1.53	60.04	17.04	246.51	-11.45	1.24	140.99	277.3	259.25	11	2.36	233.63	284	263.29	39.46	3.15	288.85	289.54	268.11	103.6	9.31	390.65	316.2	329.37	437.3
2013-02-23 22:00:00	-1.59	54.35	15.85	244.68	-10.32	1.22	137.91	166.78	260.25	9.26	2.37	219.45	174.11	264.19	34.98	3.14	280.61	183.36	267.7	104.57	8.57	398.4	204.79	327.34	430.56
2013-02-23 23:00:00	-2.28	44.35	6.79	243.69	-4.25	1.17	133.11	62.43	261.57	11.18	2.27	207.05	70.1	264.63	32.41	3.07	272.85	77.7	272.62	109.58	10.16	405.81	96.75	327.22	445.72
2013-02-24	-3.61	52.47	0	243.96	-5.9	0.65	146.8	1.89	266.19	10.48	1.99	203.56	4.54	269.46	24.72	3.02	254.97	6.77	301.55	86.68	10.15	379.22	19.59	335.35	404.61
2013-02-24 01:00:00	-5.91	50.33	0	244.21	-5.28	0.28	142.74	0	266.75	10.89	1.92	197.39	0	272.9	26.69	3.07	259.12	0	307.3	85.93	13.35	368.33	0	336.77	399.36
2013-02-24 02:00:00	-7.8	48.6	0	247.74	-4.7	-0.1	139.37	0	267.12	12	1.97	198.49	0	274.99	28.5	3.05	264.82	0	311.32	83.04	11.12	351.94	0	337.94	431.47
2013-02-24 03:00:00	-8.37	53.06	0	245.61	-7.24	-0.2	135.34	0	267.2	11.9	1.97	185.11	0	275.88	27.15	2.99	260.69	0	306.37	78.64	12.2	316.29	0	338.27	370.84
2013-02-24 04:00:00	-8.35	58.51	0	245.41	-3.31	-0.64	132.46	0	264.86	11.46	1.68	173.52	0	269.72	24.22	2.93	243.22	0	283.67	65.46	10.86	302.91	0	344.4	381.31
2013-02-24 05:00:00	-8.17	60.87	0	250.65	-3.01	-1.3	129.65	0	262.9	10.04	1.08	164.07	0	265.76	20.33	2.82	217.05	0	271.17	55.22	13.21	295.81	0	342.68	426.93
2013-02-24 06:00:00	-8.83	63.28	0	246.89	-6.29	-2.15	125.25	0	260.71	8.59	0.42	158.27	0	264.23	17.77	2.58	197.94	0	268.12	49.02	12.74	289.14	0	331.23	398.53
2013-02-24 07:00:00	-9.44	51.35	0	247.73	-2.34	-2.94	121.82	0	258.16	7.99	-0.27	155.45	0	261.51	15.92	2.55	189.44	0	265.03	42.04	14.72	294.9	0	326.75	410.44
2013-02-24 08:00:00	-9.53	55.5	0	244.71	-4.16	-3.64	117.04	0	255.91	7.52	-0.79	153.96	0	259.08	15.15	2.55	188.94	0	263.47	43.94	14.43	311.26	0	326.01	411.86
2013-02-24 09:00:00	-10.39	56.48	0	243.28	-2.39	-3.98	113.36	4.3	254.53	6.37	-0.85	154.89	7.98	258.06	13.34	2.53	192.83	12.03	262.43	48.43	10.86	320.34	21.95	327.63	388.59
2013-02-24 10:00:00	-9.53	61.72	2.72	241.02	-10.63	-3.68	114.31	81.31	253.82	4.18	-0.01	161.84	88.92	257.43	12.81	2.7	199.24	95.19	261.55	57.65	10.21	325.13	105.09	328.86	417.81
2013-02-24 11:00:00	-6.94	59.82	5.49	243.76	-14.42	-1.72	120.28	177.53	255.16	1.37	1.38	178.73	191.04	258.62	13.99	2.91	214.62	199.97	265.15	64.19	10.96	346.34	213.23	334.73	381.3
2013-02-24 12:00:00	-3.1	67.76	9.58	249.34	-15.6	0.62	138.12	228.72	256.91	5.43	1.85	204.13	292.49	261.9	22.83	2.96	244.94	305.94	286	73.27	11.64	363.73	331.16	336.08	395.97
2013-02-24 13:00:00	-0.65	75.15	10.79	251.68	-7.14	1.08	168.49	272.73	261.02	12.52	2.03	236.28	357.7	275.29	36.99	2.86	282.05	395.58	300.07	90.17	11.66	361.16	434.18	340.73	368.57
2013-02-24 14:00:00	-0.28	85.56	19.02	254.52	-2.14	1.61	193.38	302.21	271.48	22.49	2.21	259.67	397.18	287.32	53.76	2.78	305.19	447.04	304.15	94.86	11.5	352.46	522.45	341.4	397.07
2013-02-24 15:00:00	-0.3	104.51	36.49	244.99	-2.18	1.8	186.18	355.63	270.06	31.35	2.27	247.57	431.66	288.94	64.06	2.78	307.02	498.28	303.71	98.85	11.62	355.09	581.01	341.64	372.33
2013-02-24 16:00:00	-0.29	59.78	75.71	241.09	-2.26	1.84	179.69	433.05	260.31	33	2.26	219.5	509.07	275.19	69.46	2.76	275.86	547.85	293.87	100.17	9.93	361.62	605.98	340.45	442.33
2013-02-24 17:00:00	-0.33	45.05	94.15	240.51	-3.95	1.73	186.86	476.66	252.64	30.81	2.14	219.99	528.79	264.44	69.99	2.72	252.96	559.22	283.32	95.03	9.66	335.58	591.93	338.64	404.52
2013-02-24 18:00:00	-0.24	47.2	84.38	233.12	-2.87	1.64	174.81	460.29	246.89	31.75	2.1	203.66	501.95	256.78	66.6	2.68	224.88	530.32	278.65	93.5	10.12	296.42	569.67	331.26	371.6
2013-02-24 19:00:00	-0.17	40.21	64.29	230.65	-1.89	1.53	151.65	377.42	240.66	32.35	2.04	180.54	456.42	248.7	62.68	2.6	194.77	472.99	274.55	89.33	7.91	274.89	508.84	329.37	424.29
2013-02-24 20:00:00	-0.48	48.98	50.53	227.83	-3.32	1.42	135.23	296.55	236.08	28.78	1.91	163.48	380.64	240.97	55.29	2.43	177.71	397.87	270.54	80.59	7.49	237.26	422.61	320.6	442.94
2013-02-24 21:00:00	-0.14	17.01	29.42	226.34	-1.08	1.3	126.32	222.99	233.31	26.16	1.76	153.52	284.27	237.93	50.37	2.32	167.65	298.06	263.24	75.61	7.8	235.15	318.61	321.09	328.62
2013-02-24 22:00:00	-0.13	15.64	18.25	224.89	-0.65	1.2	124.79	148.73	230.93	27	1.68	147.22	177.85	235.5	48.62	2.14	162.9	188.29	249.62	69.98	7.35	233.88	207.23	322.37	331.41
2013-02-24 23:00:00	-1.22	9.53	6.93	224.15	-0.57	0.57	126.46	65.58	229.08	31.95	1.07	143.97	74.19	233.61	55.19	1.67	160.43	80.58	242.86	72.01	7.01	229.34	94.83	324.14	256.5
