# Supplementary material for: Föhn-induced melting over Larsen C modulated by atmospheric river shape, direction and landfall location
Source: Nat Commun. 2026 Apr 3;17:4788. doi: 10.1038/s41467-026-71359-2 (PMC13219627; doi:10.1038/s41467-026-71359-2)
Supplement: Supplementary file 3 — Source Data [file 41467_2026_71359_MOESM3_ESM.zip › data_source/Fig7_BoxPlot_DataSource.csv]

time	T_25P	IVT_25P	SWD_25P	LWD_25P	SHF_25P
2008-12-01 00:00:00	-0.72	76.18	66.71	230.32	-3.58
2008-12-01 01:00:00	-2.55	69.02	44.58	229.01	-6.11
2008-12-01 02:00:00	-3.68	67.28	13.75	229.59	-6.79
2008-12-01 03:00:00	-4.48	72.85	0.0	231.53	-5.53
2008-12-01 04:00:00	-4.76	81.05	0.0	232.66	1.97
2008-12-01 05:00:00	-4.84	84.8	0.0	223.91	5.44
2008-12-01 06:00:00	-5.08	85.35	13.04	218.65	8.45
2008-12-01 07:00:00	-5.23	75.24	44.98	216.57	6.53
2008-12-01 08:00:00	-4.98	73.16	78.6	219.58	2.04
2008-12-01 09:00:00	-4.61	78.12	115.21	227.9	-4.01
2008-12-01 10:00:00	-4.59	90.61	163.9	230.95	-12.58
2008-12-01 11:00:00	-4.5	96.82	299.53	226.23	-24.03
2008-12-01 12:00:00	-4.26	95.42	379.05	221.14	-40.74
2008-12-01 13:00:00	-4.14	89.54	517.54	221.72	-51.22
2008-12-01 14:00:00	-3.9	87.09	638.28	219.02	-53.15
2008-12-01 15:00:00	-3.59	85.66	697.41	220.06	-54.39
2008-12-01 16:00:00	-3.35	84.55	705.0	220.48	-52.01
2008-12-01 17:00:00	-3.15	82.68	698.26	221.46	-48.71
2008-12-01 18:00:00	-2.9	81.05	672.34	221.12	-40.17
2008-12-01 19:00:00	-2.5	83.69	634.97	220.07	-30.47
2008-12-01 20:00:00	-2.0	83.31	581.45	218.41	-19.29
2008-12-01 21:00:00	-1.46	80.83	479.47	217.03	-7.83
2008-12-01 22:00:00	-1.55	69.94	369.02	215.02	5.45
2008-12-01 23:00:00	-1.91	65.18	258.68	212.58	16.34
2008-12-02 00:00:00	-2.1	66.74	157.26	212.03	27.39
2008-12-02 01:00:00	-2.82	64.22	77.12	209.96	43.12
2008-12-02 02:00:00	-3.67	60.14	24.13	207.85	47.86
2008-12-02 03:00:00	-4.42	59.01	0.68	206.18	47.35
2008-12-02 04:00:00	-4.93	60.71	0.0	205.8	46.09
2008-12-02 05:00:00	-5.4	65.72	0.0	205.64	43.39
2008-12-02 06:00:00	-5.65	68.59	20.34	205.58	37.77
2008-12-02 07:00:00	-5.26	73.89	72.11	206.43	32.14
2008-12-02 08:00:00	-4.33	80.07	151.56	207.57	24.64
2008-12-02 09:00:00	-3.03	83.75	249.35	209.87	13.73
2008-12-02 10:00:00	-1.52	85.68	357.79	212.54	4.38
2008-12-02 11:00:00	-0.24	93.62	465.99	216.05	2.35
2008-12-02 12:00:00	0.28	100.17	549.67	220.73	5.52
2008-12-02 13:00:00	0.42	114.33	642.28	226.73	5.9
2008-12-02 14:00:00	0.5	127.18	678.38	233.39	6.99
2008-12-02 15:00:00	0.62	140.22	692.54	236.41	9.55
2008-12-02 16:00:00	0.77	147.91	656.35	239.8	13.04
2008-12-02 17:00:00	0.9	148.58	645.01	241.15	16.21
2008-12-02 18:00:00	1.1	154.23	664.67	242.18	23.29
2008-12-02 19:00:00	1.28	161.73	662.04	242.55	28.88
2008-12-02 20:00:00	1.42	163.2	559.77	243.58	33.21
2008-12-02 21:00:00	1.55	174.22	324.86	247.57	36.44
2008-12-02 22:00:00	1.73	181.03	201.24	260.94	42.02
2008-12-02 23:00:00	1.78	189.14	128.56	278.55	49.32
2008-12-03 00:00:00	1.48	164.8	81.37	278.7	37.81
2008-12-03 01:00:00	1.53	164.8	43.19	276.07	39.65
2008-12-03 02:00:00	1.39	168.24	17.46	261.08	38.61
2008-12-03 03:00:00	1.14	175.54	1.33	253.51	38.94
2008-12-03 04:00:00	0.98	181.68	0.0	251.8	33.81
2008-12-03 05:00:00	0.99	188.27	0.29	253.98	30.04
2008-12-03 06:00:00	0.77	170.06	13.95	252.18	26.39
2008-12-03 07:00:00	1.11	158.24	40.13	256.44	25.4
2008-12-03 08:00:00	1.36	177.1	84.74	258.17	32.44
2008-12-03 09:00:00	1.49	147.12	134.89	249.39	37.95
2008-12-03 10:00:00	1.33	118.53	212.64	227.59	40.5
2008-12-03 11:00:00	0.95	124.38	375.86	225.36	34.53
2008-12-03 12:00:00	0.61	153.44	537.79	226.74	25.04
2008-12-03 13:00:00	0.22	161.6	621.42	225.14	14.64
2008-12-03 14:00:00	0.03	152.18	731.18	219.8	5.65
2008-12-03 15:00:00	0.15	146.05	760.24	217.24	9.95
2008-12-03 16:00:00	0.19	135.56	716.89	216.93	12.46
2008-12-03 17:00:00	0.19	130.16	660.24	217.16	12.67
2008-12-03 18:00:00	0.22	126.03	639.3	217.74	13.86
2008-12-03 19:00:00	0.26	122.56	616.21	218.54	16.77
2008-12-03 20:00:00	0.21	121.05	556.07	216.38	14.58
2008-12-03 21:00:00	0.1	112.56	445.01	215.77	19.13
2008-12-03 22:00:00	-0.27	103.49	325.85	216.01	23.72
2008-12-03 23:00:00	-0.71	100.65	218.82	214.99	29.79
