# Supplementary material for: Föhn-induced melting over Larsen C modulated by atmospheric river shape, direction and landfall location
Source: Nat Commun. 2026 Apr 3;17:4788. doi: 10.1038/s41467-026-71359-2 (PMC13219627; doi:10.1038/s41467-026-71359-2)
Supplement: Supplementary file 3 — Source Data [file 41467_2026_71359_MOESM3_ESM.zip › data_source/raw_2013.txt]

T_25P: -9.21 || IVT_25P: 50.16 || SWD_25P: 6.22 || LWD_25P: 215.54 || SHF_25P: 9.41
T_25P: -11.19 || IVT_25P: 52.14 || SWD_25P: 0.00 || LWD_25P: 215.20 || SHF_25P: 8.61
T_25P: -12.57 || IVT_25P: 53.31 || SWD_25P: 0.00 || LWD_25P: 216.14 || SHF_25P: 7.37
T_25P: -13.44 || IVT_25P: 53.85 || SWD_25P: 0.00 || LWD_25P: 217.65 || SHF_25P: 5.87
T_25P: -13.82 || IVT_25P: 52.95 || SWD_25P: 0.00 || LWD_25P: 218.58 || SHF_25P: 4.75
T_25P: -14.10 || IVT_25P: 51.38 || SWD_25P: 0.00 || LWD_25P: 219.63 || SHF_25P: 4.28
T_25P: -14.29 || IVT_25P: 49.35 || SWD_25P: 0.00 || LWD_25P: 220.60 || SHF_25P: 4.01
T_25P: -14.37 || IVT_25P: 47.12 || SWD_25P: 0.00 || LWD_25P: 221.18 || SHF_25P: 4.18
T_25P: -14.45 || IVT_25P: 46.69 || SWD_25P: 0.00 || LWD_25P: 221.79 || SHF_25P: 4.42
T_25P: -14.42 || IVT_25P: 47.40 || SWD_25P: 13.06 || LWD_25P: 222.43 || SHF_25P: 4.30
T_25P: -13.41 || IVT_25P: 48.31 || SWD_25P: 99.42 || LWD_25P: 222.90 || SHF_25P: 1.84
T_25P: -10.83 || IVT_25P: 49.69 || SWD_25P: 210.76 || LWD_25P: 224.00 || SHF_25P: -0.66
T_25P: -7.31 || IVT_25P: 50.56 || SWD_25P: 321.05 || LWD_25P: 226.12 || SHF_25P: -4.95
T_25P: -3.93 || IVT_25P: 52.31 || SWD_25P: 420.01 || LWD_25P: 228.98 || SHF_25P: -8.66
T_25P: -1.12 || IVT_25P: 54.33 || SWD_25P: 500.23 || LWD_25P: 232.01 || SHF_25P: -11.13
T_25P: -0.05 || IVT_25P: 55.64 || SWD_25P: 562.22 || LWD_25P: 233.65 || SHF_25P: 1.55
T_25P: 0.39 || IVT_25P: 58.19 || SWD_25P: 593.73 || LWD_25P: 234.48 || SHF_25P: 4.95
T_25P: 0.70 || IVT_25P: 61.70 || SWD_25P: 590.85 || LWD_25P: 234.87 || SHF_25P: 9.06
T_25P: 0.85 || IVT_25P: 66.71 || SWD_25P: 556.22 || LWD_25P: 235.07 || SHF_25P: 11.22
T_25P: 0.93 || IVT_25P: 68.69 || SWD_25P: 491.10 || LWD_25P: 235.51 || SHF_25P: 10.40
T_25P: 0.94 || IVT_25P: 72.94 || SWD_25P: 402.32 || LWD_25P: 235.58 || SHF_25P: 9.79
T_25P: 0.90 || IVT_25P: 79.89 || SWD_25P: 294.41 || LWD_25P: 235.38 || SHF_25P: 11.51
T_25P: 0.66 || IVT_25P: 94.25 || SWD_25P: 156.10 || LWD_25P: 236.11 || SHF_25P: 13.52
T_25P: 0.02 || IVT_25P: 113.54 || SWD_25P: 53.43 || LWD_25P: 238.50 || SHF_25P: 22.21
T_25P: -1.08 || IVT_25P: 121.60 || SWD_25P: 4.07 || LWD_25P: 242.39 || SHF_25P: 22.56
T_25P: -1.53 || IVT_25P: 158.77 || SWD_25P: 0.00 || LWD_25P: 251.49 || SHF_25P: 22.62
T_25P: -1.90 || IVT_25P: 170.90 || SWD_25P: 0.00 || LWD_25P: 252.61 || SHF_25P: 21.06
T_25P: -2.00 || IVT_25P: 184.29 || SWD_25P: 0.00 || LWD_25P: 258.32 || SHF_25P: 21.36
T_25P: -1.56 || IVT_25P: 189.33 || SWD_25P: 0.00 || LWD_25P: 268.54 || SHF_25P: 23.06
T_25P: -1.15 || IVT_25P: 199.30 || SWD_25P: 0.00 || LWD_25P: 277.15 || SHF_25P: 24.99
T_25P: -0.93 || IVT_25P: 206.57 || SWD_25P: 0.00 || LWD_25P: 276.80 || SHF_25P: 24.41
T_25P: -0.21 || IVT_25P: 215.84 || SWD_25P: 0.00 || LWD_25P: 274.27 || SHF_25P: 24.11
T_25P: 0.11 || IVT_25P: 238.30 || SWD_25P: 0.00 || LWD_25P: 266.92 || SHF_25P: 27.10
T_25P: -0.52 || IVT_25P: 257.15 || SWD_25P: 6.35 || LWD_25P: 264.63 || SHF_25P: 23.20
T_25P: -0.22 || IVT_25P: 268.07 || SWD_25P: 52.91 || LWD_25P: 266.13 || SHF_25P: 16.71
T_25P: 1.01 || IVT_25P: 281.47 || SWD_25P: 106.79 || LWD_25P: 268.58 || SHF_25P: 10.26
T_25P: 1.57 || IVT_25P: 271.18 || SWD_25P: 176.19 || LWD_25P: 271.39 || SHF_25P: 15.88
T_25P: 1.76 || IVT_25P: 264.22 || SWD_25P: 245.30 || LWD_25P: 271.73 || SHF_25P: 23.99
T_25P: 1.80 || IVT_25P: 247.84 || SWD_25P: 306.01 || LWD_25P: 267.59 || SHF_25P: 27.49
T_25P: 1.79 || IVT_25P: 216.29 || SWD_25P: 419.43 || LWD_25P: 262.71 || SHF_25P: 29.33
T_25P: 1.73 || IVT_25P: 201.80 || SWD_25P: 564.20 || LWD_25P: 257.20 || SHF_25P: 28.07
T_25P: 1.62 || IVT_25P: 192.17 || SWD_25P: 568.08 || LWD_25P: 255.87 || SHF_25P: 23.46
T_25P: 1.42 || IVT_25P: 186.68 || SWD_25P: 536.06 || LWD_25P: 255.29 || SHF_25P: 18.49
T_25P: 1.34 || IVT_25P: 161.51 || SWD_25P: 471.63 || LWD_25P: 255.56 || SHF_25P: 15.50
T_25P: 1.25 || IVT_25P: 147.76 || SWD_25P: 381.09 || LWD_25P: 257.48 || SHF_25P: 12.86
T_25P: 1.24 || IVT_25P: 140.99 || SWD_25P: 277.30 || LWD_25P: 259.25 || SHF_25P: 11.00
T_25P: 1.22 || IVT_25P: 137.91 || SWD_25P: 166.78 || LWD_25P: 260.25 || SHF_25P: 9.26
T_25P: 1.17 || IVT_25P: 133.11 || SWD_25P: 62.43 || LWD_25P: 261.57 || SHF_25P: 11.18
T_25P: 0.65 || IVT_25P: 146.80 || SWD_25P: 1.89 || LWD_25P: 266.19 || SHF_25P: 10.48
T_25P: 0.28 || IVT_25P: 142.74 || SWD_25P: 0.00 || LWD_25P: 266.75 || SHF_25P: 10.89
T_25P: -0.10 || IVT_25P: 139.37 || SWD_25P: 0.00 || LWD_25P: 267.12 || SHF_25P: 12.00
T_25P: -0.20 || IVT_25P: 135.34 || SWD_25P: 0.00 || LWD_25P: 267.20 || SHF_25P: 11.90
T_25P: -0.64 || IVT_25P: 132.46 || SWD_25P: 0.00 || LWD_25P: 264.86 || SHF_25P: 11.46
T_25P: -1.30 || IVT_25P: 129.65 || SWD_25P: 0.00 || LWD_25P: 262.90 || SHF_25P: 10.04
T_25P: -2.15 || IVT_25P: 125.25 || SWD_25P: 0.00 || LWD_25P: 260.71 || SHF_25P: 8.59
T_25P: -2.94 || IVT_25P: 121.82 || SWD_25P: 0.00 || LWD_25P: 258.16 || SHF_25P: 7.99
T_25P: -3.64 || IVT_25P: 117.04 || SWD_25P: 0.00 || LWD_25P: 255.91 || SHF_25P: 7.52
T_25P: -3.98 || IVT_25P: 113.36 || SWD_25P: 4.30 || LWD_25P: 254.53 || SHF_25P: 6.37
T_25P: -3.68 || IVT_25P: 114.31 || SWD_25P: 81.31 || LWD_25P: 253.82 || SHF_25P: 4.18
T_25P: -1.72 || IVT_25P: 120.28 || SWD_25P: 177.53 || LWD_25P: 255.16 || SHF_25P: 1.37
T_25P: 0.62 || IVT_25P: 138.12 || SWD_25P: 228.72 || LWD_25P: 256.91 || SHF_25P: 5.43
T_25P: 1.08 || IVT_25P: 168.49 || SWD_25P: 272.73 || LWD_25P: 261.02 || SHF_25P: 12.52
T_25P: 1.61 || IVT_25P: 193.38 || SWD_25P: 302.21 || LWD_25P: 271.48 || SHF_25P: 22.49
T_25P: 1.80 || IVT_25P: 186.18 || SWD_25P: 355.63 || LWD_25P: 270.06 || SHF_25P: 31.35
T_25P: 1.84 || IVT_25P: 179.69 || SWD_25P: 433.05 || LWD_25P: 260.31 || SHF_25P: 33.00
T_25P: 1.73 || IVT_25P: 186.86 || SWD_25P: 476.66 || LWD_25P: 252.64 || SHF_25P: 30.81
T_25P: 1.64 || IVT_25P: 174.81 || SWD_25P: 460.29 || LWD_25P: 246.89 || SHF_25P: 31.75
T_25P: 1.53 || IVT_25P: 151.65 || SWD_25P: 377.42 || LWD_25P: 240.66 || SHF_25P: 32.35
T_25P: 1.42 || IVT_25P: 135.23 || SWD_25P: 296.55 || LWD_25P: 236.08 || SHF_25P: 28.78
T_25P: 1.30 || IVT_25P: 126.32 || SWD_25P: 222.99 || LWD_25P: 233.31 || SHF_25P: 26.16
T_25P: 1.20 || IVT_25P: 124.79 || SWD_25P: 148.73 || LWD_25P: 230.93 || SHF_25P: 27.00
T_25P: 0.57 || IVT_25P: 126.46 || SWD_25P: 65.58 || LWD_25P: 229.08 || SHF_25P: 31.95
T_75P: -7.80 || IVT_75P: 69.20 || SWD_75P: 16.44 || LWD_75P: 221.53 || SHF_75P: 16.94
T_75P: -9.58 || IVT_75P: 69.61 || SWD_75P: 0.00 || LWD_75P: 221.26 || SHF_75P: 17.07
T_75P: -10.66 || IVT_75P: 70.02 || SWD_75P: 0.00 || LWD_75P: 222.34 || SHF_75P: 15.96
T_75P: -11.36 || IVT_75P: 70.35 || SWD_75P: 0.00 || LWD_75P: 225.59 || SHF_75P: 14.58
T_75P: -11.88 || IVT_75P: 70.56 || SWD_75P: 0.00 || LWD_75P: 228.98 || SHF_75P: 13.40
T_75P: -12.25 || IVT_75P: 69.37 || SWD_75P: 0.00 || LWD_75P: 229.43 || SHF_75P: 12.05
T_75P: -12.47 || IVT_75P: 67.03 || SWD_75P: 0.00 || LWD_75P: 229.50 || SHF_75P: 11.50
T_75P: -12.61 || IVT_75P: 64.93 || SWD_75P: 0.00 || LWD_75P: 228.77 || SHF_75P: 11.35
T_75P: -12.77 || IVT_75P: 63.78 || SWD_75P: 0.00 || LWD_75P: 228.88 || SHF_75P: 11.59
T_75P: -12.68 || IVT_75P: 63.40 || SWD_75P: 23.07 || LWD_75P: 228.81 || SHF_75P: 11.59
T_75P: -11.35 || IVT_75P: 66.35 || SWD_75P: 114.26 || LWD_75P: 228.70 || SHF_75P: 8.79
T_75P: -8.33 || IVT_75P: 69.94 || SWD_75P: 225.51 || LWD_75P: 229.57 || SHF_75P: 6.49
T_75P: -4.53 || IVT_75P: 73.03 || SWD_75P: 339.43 || LWD_75P: 231.95 || SHF_75P: 4.80
T_75P: -0.45 || IVT_75P: 74.79 || SWD_75P: 444.60 || LWD_75P: 235.46 || SHF_75P: 6.26
T_75P: 1.38 || IVT_75P: 78.63 || SWD_75P: 530.95 || LWD_75P: 238.57 || SHF_75P: 21.16
T_75P: 1.71 || IVT_75P: 84.85 || SWD_75P: 588.97 || LWD_75P: 238.51 || SHF_75P: 34.45
T_75P: 2.01 || IVT_75P: 89.87 || SWD_75P: 616.19 || LWD_75P: 237.95 || SHF_75P: 47.31
T_75P: 2.10 || IVT_75P: 96.03 || SWD_75P: 614.79 || LWD_75P: 238.34 || SHF_75P: 51.82
T_75P: 2.19 || IVT_75P: 102.18 || SWD_75P: 579.44 || LWD_75P: 238.66 || SHF_75P: 60.05
T_75P: 2.17 || IVT_75P: 110.24 || SWD_75P: 512.06 || LWD_75P: 239.56 || SHF_75P: 66.55
T_75P: 2.08 || IVT_75P: 116.65 || SWD_75P: 420.32 || LWD_75P: 239.54 || SHF_75P: 69.05
T_75P: 2.11 || IVT_75P: 123.23 || SWD_75P: 310.87 || LWD_75P: 240.63 || SHF_75P: 73.36
T_75P: 1.99 || IVT_75P: 149.21 || SWD_75P: 191.30 || LWD_75P: 246.72 || SHF_75P: 77.18
T_75P: 1.74 || IVT_75P: 240.69 || SWD_75P: 77.56 || LWD_75P: 286.21 || SHF_75P: 82.29
T_75P: 1.24 || IVT_75P: 262.01 || SWD_75P: 9.40 || LWD_75P: 293.06 || SHF_75P: 88.67
T_75P: 1.32 || IVT_75P: 306.09 || SWD_75P: 0.00 || LWD_75P: 278.48 || SHF_75P: 89.51
T_75P: 1.63 || IVT_75P: 307.68 || SWD_75P: 0.00 || LWD_75P: 271.77 || SHF_75P: 87.88
T_75P: 2.10 || IVT_75P: 294.90 || SWD_75P: 0.00 || LWD_75P: 276.14 || SHF_75P: 91.21
T_75P: 2.38 || IVT_75P: 283.51 || SWD_75P: 0.00 || LWD_75P: 289.92 || SHF_75P: 86.99
T_75P: 2.46 || IVT_75P: 275.98 || SWD_75P: 0.00 || LWD_75P: 294.68 || SHF_75P: 89.43
T_75P: 2.64 || IVT_75P: 283.05 || SWD_75P: 0.00 || LWD_75P: 297.54 || SHF_75P: 92.74
T_75P: 2.63 || IVT_75P: 298.94 || SWD_75P: 0.00 || LWD_75P: 301.83 || SHF_75P: 89.94
T_75P: 2.75 || IVT_75P: 346.47 || SWD_75P: 0.00 || LWD_75P: 306.09 || SHF_75P: 95.38
T_75P: 2.92 || IVT_75P: 374.51 || SWD_75P: 11.71 || LWD_75P: 295.73 || SHF_75P: 106.83
T_75P: 2.91 || IVT_75P: 380.07 || SWD_75P: 74.56 || LWD_75P: 295.02 || SHF_75P: 109.27
T_75P: 2.86 || IVT_75P: 378.58 || SWD_75P: 166.53 || LWD_75P: 296.54 || SHF_75P: 102.42
T_75P: 2.79 || IVT_75P: 371.07 || SWD_75P: 266.47 || LWD_75P: 296.15 || SHF_75P: 96.69
T_75P: 2.76 || IVT_75P: 350.00 || SWD_75P: 353.12 || LWD_75P: 295.38 || SHF_75P: 94.63
T_75P: 2.72 || IVT_75P: 320.28 || SWD_75P: 466.96 || LWD_75P: 295.05 || SHF_75P: 89.78
T_75P: 2.67 || IVT_75P: 286.95 || SWD_75P: 543.67 || LWD_75P: 281.48 || SHF_75P: 87.66
T_75P: 2.65 || IVT_75P: 253.94 || SWD_75P: 588.56 || LWD_75P: 269.12 || SHF_75P: 87.43
T_75P: 2.78 || IVT_75P: 236.04 || SWD_75P: 588.28 || LWD_75P: 264.68 || SHF_75P: 89.94
T_75P: 2.79 || IVT_75P: 232.54 || SWD_75P: 553.99 || LWD_75P: 264.25 || SHF_75P: 91.13
T_75P: 2.96 || IVT_75P: 254.76 || SWD_75P: 489.08 || LWD_75P: 265.59 || SHF_75P: 93.15
T_75P: 3.06 || IVT_75P: 279.07 || SWD_75P: 397.44 || LWD_75P: 267.76 || SHF_75P: 98.03
T_75P: 3.15 || IVT_75P: 288.85 || SWD_75P: 289.54 || LWD_75P: 268.11 || SHF_75P: 103.60
T_75P: 3.14 || IVT_75P: 280.61 || SWD_75P: 183.36 || LWD_75P: 267.70 || SHF_75P: 104.57
T_75P: 3.07 || IVT_75P: 272.85 || SWD_75P: 77.70 || LWD_75P: 272.62 || SHF_75P: 109.58
T_75P: 3.02 || IVT_75P: 254.97 || SWD_75P: 6.77 || LWD_75P: 301.55 || SHF_75P: 86.68
T_75P: 3.07 || IVT_75P: 259.12 || SWD_75P: 0.00 || LWD_75P: 307.30 || SHF_75P: 85.93
T_75P: 3.05 || IVT_75P: 264.82 || SWD_75P: 0.00 || LWD_75P: 311.32 || SHF_75P: 83.04
T_75P: 2.99 || IVT_75P: 260.69 || SWD_75P: 0.00 || LWD_75P: 306.37 || SHF_75P: 78.64
T_75P: 2.93 || IVT_75P: 243.22 || SWD_75P: 0.00 || LWD_75P: 283.67 || SHF_75P: 65.46
T_75P: 2.82 || IVT_75P: 217.05 || SWD_75P: 0.00 || LWD_75P: 271.17 || SHF_75P: 55.22
T_75P: 2.58 || IVT_75P: 197.94 || SWD_75P: 0.00 || LWD_75P: 268.12 || SHF_75P: 49.02
T_75P: 2.55 || IVT_75P: 189.44 || SWD_75P: 0.00 || LWD_75P: 265.03 || SHF_75P: 42.04
T_75P: 2.55 || IVT_75P: 188.94 || SWD_75P: 0.00 || LWD_75P: 263.47 || SHF_75P: 43.94
T_75P: 2.53 || IVT_75P: 192.83 || SWD_75P: 12.03 || LWD_75P: 262.43 || SHF_75P: 48.43
T_75P: 2.70 || IVT_75P: 199.24 || SWD_75P: 95.19 || LWD_75P: 261.55 || SHF_75P: 57.65
T_75P: 2.91 || IVT_75P: 214.62 || SWD_75P: 199.97 || LWD_75P: 265.15 || SHF_75P: 64.19
T_75P: 2.96 || IVT_75P: 244.94 || SWD_75P: 305.94 || LWD_75P: 286.00 || SHF_75P: 73.27
T_75P: 2.86 || IVT_75P: 282.05 || SWD_75P: 395.58 || LWD_75P: 300.07 || SHF_75P: 90.17
T_75P: 2.78 || IVT_75P: 305.19 || SWD_75P: 447.04 || LWD_75P: 304.15 || SHF_75P: 94.86
T_75P: 2.78 || IVT_75P: 307.02 || SWD_75P: 498.28 || LWD_75P: 303.71 || SHF_75P: 98.85
T_75P: 2.76 || IVT_75P: 275.86 || SWD_75P: 547.85 || LWD_75P: 293.87 || SHF_75P: 100.17
T_75P: 2.72 || IVT_75P: 252.96 || SWD_75P: 559.22 || LWD_75P: 283.32 || SHF_75P: 95.03
T_75P: 2.68 || IVT_75P: 224.88 || SWD_75P: 530.32 || LWD_75P: 278.65 || SHF_75P: 93.50
T_75P: 2.60 || IVT_75P: 194.77 || SWD_75P: 472.99 || LWD_75P: 274.55 || SHF_75P: 89.33
T_75P: 2.43 || IVT_75P: 177.71 || SWD_75P: 397.87 || LWD_75P: 270.54 || SHF_75P: 80.59
T_75P: 2.32 || IVT_75P: 167.65 || SWD_75P: 298.06 || LWD_75P: 263.24 || SHF_75P: 75.61
T_75P: 2.14 || IVT_75P: 162.90 || SWD_75P: 188.29 || LWD_75P: 249.62 || SHF_75P: 69.98
T_75P: 1.67 || IVT_75P: 160.43 || SWD_75P: 80.58 || LWD_75P: 242.86 || SHF_75P: 72.01
T_min: -10.89 || IVT_min: 28.22 || SWD_min: 0.00 || LWD_min: 207.72 || SHF_min: 2.73
T_min: -13.86 || IVT_min: 28.46 || SWD_min: 0.00 || LWD_min: 206.20 || SHF_min: 0.86
T_min: -15.23 || IVT_min: 28.62 || SWD_min: 0.00 || LWD_min: 207.17 || SHF_min: 0.42
T_min: -16.16 || IVT_min: 28.10 || SWD_min: 0.00 || LWD_min: 208.01 || SHF_min: -5.76
T_min: -16.65 || IVT_min: 27.24 || SWD_min: 0.00 || LWD_min: 209.59 || SHF_min: -7.67
T_min: -16.66 || IVT_min: 26.33 || SWD_min: 0.00 || LWD_min: 210.68 || SHF_min: -7.02
T_min: -17.46 || IVT_min: 25.70 || SWD_min: 0.00 || LWD_min: 212.58 || SHF_min: -5.93
T_min: -17.61 || IVT_min: 27.56 || SWD_min: 0.00 || LWD_min: 214.27 || SHF_min: -8.81
T_min: -17.26 || IVT_min: 26.36 || SWD_min: 0.00 || LWD_min: 215.51 || SHF_min: -6.93
T_min: -18.19 || IVT_min: 24.58 || SWD_min: 3.38 || LWD_min: 215.18 || SHF_min: -8.68
T_min: -16.77 || IVT_min: 24.75 || SWD_min: 60.79 || LWD_min: 215.71 || SHF_min: -14.75
T_min: -14.13 || IVT_min: 25.23 || SWD_min: 136.22 || LWD_min: 216.74 || SHF_min: -22.33
T_min: -11.94 || IVT_min: 27.56 || SWD_min: 245.86 || LWD_min: 216.68 || SHF_min: -31.24
T_min: -9.56 || IVT_min: 24.49 || SWD_min: 356.91 || LWD_min: 217.96 || SHF_min: -35.85
T_min: -6.96 || IVT_min: 25.39 || SWD_min: 460.45 || LWD_min: 217.68 || SHF_min: -40.94
T_min: -4.28 || IVT_min: 31.10 || SWD_min: 526.04 || LWD_min: 217.87 || SHF_min: -41.48
T_min: -2.64 || IVT_min: 33.53 || SWD_min: 550.46 || LWD_min: 218.05 || SHF_min: -19.03
T_min: -1.51 || IVT_min: 36.55 || SWD_min: 548.07 || LWD_min: 219.05 || SHF_min: -22.54
T_min: -1.19 || IVT_min: 32.17 || SWD_min: 459.77 || LWD_min: 220.27 || SHF_min: -21.48
T_min: -1.44 || IVT_min: 30.02 || SWD_min: 320.81 || LWD_min: 220.48 || SHF_min: -19.85
T_min: -1.91 || IVT_min: 18.88 || SWD_min: 76.67 || LWD_min: 222.41 || SHF_min: -17.24
T_min: -2.22 || IVT_min: 18.53 || SWD_min: 20.24 || LWD_min: 224.65 || SHF_min: -21.48
T_min: -3.15 || IVT_min: 31.37 || SWD_min: 6.35 || LWD_min: 225.37 || SHF_min: -20.19
T_min: -5.67 || IVT_min: 55.61 || SWD_min: 2.59 || LWD_min: 227.13 || SHF_min: -13.75
T_min: -8.62 || IVT_min: 45.95 || SWD_min: 0.00 || LWD_min: 231.99 || SHF_min: -6.09
T_min: -10.38 || IVT_min: 49.36 || SWD_min: 0.00 || LWD_min: 233.27 || SHF_min: -6.14
T_min: -10.21 || IVT_min: 43.82 || SWD_min: 0.00 || LWD_min: 234.08 || SHF_min: -0.73
T_min: -11.23 || IVT_min: 58.14 || SWD_min: 0.00 || LWD_min: 235.77 || SHF_min: -13.42
T_min: -11.53 || IVT_min: 83.47 || SWD_min: 0.00 || LWD_min: 238.83 || SHF_min: -5.18
T_min: -11.87 || IVT_min: 107.96 || SWD_min: 0.00 || LWD_min: 251.09 || SHF_min: -3.80
T_min: -10.75 || IVT_min: 122.01 || SWD_min: 0.00 || LWD_min: 245.34 || SHF_min: -1.50
T_min: -9.22 || IVT_min: 115.99 || SWD_min: 0.00 || LWD_min: 250.80 || SHF_min: -1.33
T_min: -9.86 || IVT_min: 110.04 || SWD_min: 0.00 || LWD_min: 246.92 || SHF_min: -0.73
T_min: -10.07 || IVT_min: 106.00 || SWD_min: 0.00 || LWD_min: 244.10 || SHF_min: -2.14
T_min: -9.74 || IVT_min: 131.01 || SWD_min: 6.76 || LWD_min: 243.94 || SHF_min: -4.70
T_min: -8.56 || IVT_min: 146.25 || SWD_min: 23.38 || LWD_min: 252.36 || SHF_min: -12.96
T_min: -3.97 || IVT_min: 175.17 || SWD_min: 40.89 || LWD_min: 250.92 || SHF_min: -22.82
T_min: -1.56 || IVT_min: 176.50 || SWD_min: 103.44 || LWD_min: 254.06 || SHF_min: -11.18
T_min: -0.57 || IVT_min: 132.01 || SWD_min: 126.13 || LWD_min: 248.28 || SHF_min: -4.11
T_min: -0.56 || IVT_min: 111.62 || SWD_min: 187.03 || LWD_min: 247.15 || SHF_min: -6.03
T_min: -0.86 || IVT_min: 93.21 || SWD_min: 186.23 || LWD_min: 248.99 || SHF_min: -7.00
T_min: -1.02 || IVT_min: 93.45 || SWD_min: 99.30 || LWD_min: 250.29 || SHF_min: -11.24
T_min: -1.07 || IVT_min: 77.58 || SWD_min: 48.37 || LWD_min: 249.50 || SHF_min: -10.12
T_min: -1.08 || IVT_min: 74.41 || SWD_min: 36.54 || LWD_min: 250.14 || SHF_min: -9.54
T_min: -1.52 || IVT_min: 63.34 || SWD_min: 24.99 || LWD_min: 248.15 || SHF_min: -14.67
T_min: -1.53 || IVT_min: 60.04 || SWD_min: 17.04 || LWD_min: 246.51 || SHF_min: -11.45
T_min: -1.59 || IVT_min: 54.35 || SWD_min: 15.85 || LWD_min: 244.68 || SHF_min: -10.32
T_min: -2.28 || IVT_min: 44.35 || SWD_min: 6.79 || LWD_min: 243.69 || SHF_min: -4.25
T_min: -3.61 || IVT_min: 52.47 || SWD_min: 0.00 || LWD_min: 243.96 || SHF_min: -5.90
T_min: -5.91 || IVT_min: 50.33 || SWD_min: 0.00 || LWD_min: 244.21 || SHF_min: -5.28
T_min: -7.80 || IVT_min: 48.60 || SWD_min: 0.00 || LWD_min: 247.74 || SHF_min: -4.70
T_min: -8.37 || IVT_min: 53.06 || SWD_min: 0.00 || LWD_min: 245.61 || SHF_min: -7.24
T_min: -8.35 || IVT_min: 58.51 || SWD_min: 0.00 || LWD_min: 245.41 || SHF_min: -3.31
T_min: -8.17 || IVT_min: 60.87 || SWD_min: 0.00 || LWD_min: 250.65 || SHF_min: -3.01
T_min: -8.83 || IVT_min: 63.28 || SWD_min: 0.00 || LWD_min: 246.89 || SHF_min: -6.29
T_min: -9.44 || IVT_min: 51.35 || SWD_min: 0.00 || LWD_min: 247.73 || SHF_min: -2.34
T_min: -9.53 || IVT_min: 55.50 || SWD_min: 0.00 || LWD_min: 244.71 || SHF_min: -4.16
T_min: -10.39 || IVT_min: 56.48 || SWD_min: 0.00 || LWD_min: 243.28 || SHF_min: -2.39
T_min: -9.53 || IVT_min: 61.72 || SWD_min: 2.72 || LWD_min: 241.02 || SHF_min: -10.63
T_min: -6.94 || IVT_min: 59.82 || SWD_min: 5.49 || LWD_min: 243.76 || SHF_min: -14.42
T_min: -3.10 || IVT_min: 67.76 || SWD_min: 9.58 || LWD_min: 249.34 || SHF_min: -15.60
T_min: -0.65 || IVT_min: 75.15 || SWD_min: 10.79 || LWD_min: 251.68 || SHF_min: -7.14
T_min: -0.28 || IVT_min: 85.56 || SWD_min: 19.02 || LWD_min: 254.52 || SHF_min: -2.14
T_min: -0.30 || IVT_min: 104.51 || SWD_min: 36.49 || LWD_min: 244.99 || SHF_min: -2.18
T_min: -0.29 || IVT_min: 59.78 || SWD_min: 75.71 || LWD_min: 241.09 || SHF_min: -2.26
T_min: -0.33 || IVT_min: 45.05 || SWD_min: 94.15 || LWD_min: 240.51 || SHF_min: -3.95
T_min: -0.24 || IVT_min: 47.20 || SWD_min: 84.38 || LWD_min: 233.12 || SHF_min: -2.87
T_min: -0.17 || IVT_min: 40.21 || SWD_min: 64.29 || LWD_min: 230.65 || SHF_min: -1.89
T_min: -0.48 || IVT_min: 48.98 || SWD_min: 50.53 || LWD_min: 227.83 || SHF_min: -3.32
T_min: -0.14 || IVT_min: 17.01 || SWD_min: 29.42 || LWD_min: 226.34 || SHF_min: -1.08
T_min: -0.13 || IVT_min: 15.64 || SWD_min: 18.25 || LWD_min: 224.89 || SHF_min: -0.65
T_min: -1.22 || IVT_min: 9.53 || SWD_min: 6.93 || LWD_min: 224.15 || SHF_min: -0.57
T_max: 2.45 || IVT_max: 90.36 || SWD_max: 28.11 || LWD_max: 248.10 || SHF_max: 137.39
T_max: 3.27 || IVT_max: 93.33 || SWD_max: 0.00 || LWD_max: 245.72 || SHF_max: 197.69
T_max: 3.37 || IVT_max: 101.27 || SWD_max: 0.00 || LWD_max: 246.29 || SHF_max: 162.96
T_max: 3.36 || IVT_max: 98.23 || SWD_max: 0.00 || LWD_max: 252.70 || SHF_max: 187.52
T_max: 3.70 || IVT_max: 87.54 || SWD_max: 0.00 || LWD_max: 261.29 || SHF_max: 175.40
T_max: 4.17 || IVT_max: 88.76 || SWD_max: 0.00 || LWD_max: 270.78 || SHF_max: 180.09
T_max: 4.33 || IVT_max: 88.05 || SWD_max: 0.00 || LWD_max: 269.82 || SHF_max: 221.46
T_max: 4.80 || IVT_max: 87.80 || SWD_max: 0.00 || LWD_max: 267.26 || SHF_max: 238.96
T_max: 4.80 || IVT_max: 90.66 || SWD_max: 0.00 || LWD_max: 264.87 || SHF_max: 280.31
T_max: 5.58 || IVT_max: 98.09 || SWD_max: 35.17 || LWD_max: 265.71 || SHF_max: 311.22
T_max: 5.64 || IVT_max: 117.59 || SWD_max: 125.05 || LWD_max: 267.97 || SHF_max: 277.77
T_max: 5.38 || IVT_max: 107.78 || SWD_max: 240.65 || LWD_max: 268.12 || SHF_max: 273.43
T_max: 6.67 || IVT_max: 101.91 || SWD_max: 358.39 || LWD_max: 262.66 || SHF_max: 277.56
T_max: 5.70 || IVT_max: 106.68 || SWD_max: 466.57 || LWD_max: 258.85 || SHF_max: 274.51
T_max: 6.05 || IVT_max: 115.22 || SWD_max: 555.08 || LWD_max: 257.23 || SHF_max: 319.49
T_max: 7.15 || IVT_max: 134.41 || SWD_max: 618.52 || LWD_max: 269.30 || SHF_max: 318.34
T_max: 9.57 || IVT_max: 139.08 || SWD_max: 651.61 || LWD_max: 264.23 || SHF_max: 317.85
T_max: 7.90 || IVT_max: 141.32 || SWD_max: 649.02 || LWD_max: 270.17 || SHF_max: 354.49
T_max: 7.23 || IVT_max: 155.43 || SWD_max: 609.94 || LWD_max: 299.29 || SHF_max: 379.50
T_max: 9.03 || IVT_max: 157.04 || SWD_max: 542.85 || LWD_max: 270.28 || SHF_max: 397.46
T_max: 9.66 || IVT_max: 151.38 || SWD_max: 445.67 || LWD_max: 290.27 || SHF_max: 441.37
T_max: 9.69 || IVT_max: 275.21 || SWD_max: 329.55 || LWD_max: 322.02 || SHF_max: 433.45
T_max: 10.00 || IVT_max: 369.03 || SWD_max: 209.16 || LWD_max: 329.58 || SHF_max: 437.03
T_max: 11.61 || IVT_max: 396.67 || SWD_max: 95.01 || LWD_max: 329.11 || SHF_max: 420.20
T_max: 11.85 || IVT_max: 386.12 || SWD_max: 22.43 || LWD_max: 330.03 || SHF_max: 396.41
T_max: 7.85 || IVT_max: 383.33 || SWD_max: 0.00 || LWD_max: 334.16 || SHF_max: 401.89
T_max: 9.30 || IVT_max: 380.79 || SWD_max: 0.00 || LWD_max: 340.71 || SHF_max: 388.07
T_max: 9.38 || IVT_max: 366.54 || SWD_max: 0.00 || LWD_max: 333.54 || SHF_max: 388.18
T_max: 9.05 || IVT_max: 356.30 || SWD_max: 0.00 || LWD_max: 332.56 || SHF_max: 352.75
T_max: 8.82 || IVT_max: 344.54 || SWD_max: 0.00 || LWD_max: 331.69 || SHF_max: 357.01
T_max: 8.23 || IVT_max: 389.12 || SWD_max: 0.00 || LWD_max: 329.65 || SHF_max: 374.15
T_max: 10.45 || IVT_max: 439.16 || SWD_max: 0.00 || LWD_max: 332.32 || SHF_max: 363.29
T_max: 8.28 || IVT_max: 429.93 || SWD_max: 0.00 || LWD_max: 339.57 || SHF_max: 331.73
T_max: 12.31 || IVT_max: 420.74 || SWD_max: 18.59 || LWD_max: 348.75 || SHF_max: 442.44
T_max: 12.74 || IVT_max: 418.46 || SWD_max: 109.14 || LWD_max: 340.75 || SHF_max: 467.21
T_max: 12.12 || IVT_max: 405.90 || SWD_max: 214.39 || LWD_max: 332.83 || SHF_max: 476.38
T_max: 11.47 || IVT_max: 404.83 || SWD_max: 326.06 || LWD_max: 331.93 || SHF_max: 459.75
T_max: 12.55 || IVT_max: 397.40 || SWD_max: 435.79 || LWD_max: 333.06 || SHF_max: 456.13
T_max: 12.42 || IVT_max: 371.30 || SWD_max: 521.58 || LWD_max: 329.26 || SHF_max: 424.30
T_max: 10.91 || IVT_max: 343.19 || SWD_max: 584.44 || LWD_max: 324.48 || SHF_max: 399.86
T_max: 12.22 || IVT_max: 305.04 || SWD_max: 614.99 || LWD_max: 327.80 || SHF_max: 397.18
T_max: 11.77 || IVT_max: 293.96 || SWD_max: 611.21 || LWD_max: 315.42 || SHF_max: 421.21
T_max: 10.88 || IVT_max: 332.83 || SWD_max: 581.00 || LWD_max: 321.86 || SHF_max: 395.77
T_max: 9.11 || IVT_max: 369.94 || SWD_max: 512.97 || LWD_max: 327.80 || SHF_max: 421.60
T_max: 8.86 || IVT_max: 383.80 || SWD_max: 422.47 || LWD_max: 330.15 || SHF_max: 425.87
T_max: 9.31 || IVT_max: 390.65 || SWD_max: 316.20 || LWD_max: 329.37 || SHF_max: 437.30
T_max: 8.57 || IVT_max: 398.40 || SWD_max: 204.79 || LWD_max: 327.34 || SHF_max: 430.56
T_max: 10.16 || IVT_max: 405.81 || SWD_max: 96.75 || LWD_max: 327.22 || SHF_max: 445.72
T_max: 10.15 || IVT_max: 379.22 || SWD_max: 19.59 || LWD_max: 335.35 || SHF_max: 404.61
T_max: 13.35 || IVT_max: 368.33 || SWD_max: 0.00 || LWD_max: 336.77 || SHF_max: 399.36
T_max: 11.12 || IVT_max: 351.94 || SWD_max: 0.00 || LWD_max: 337.94 || SHF_max: 431.47
T_max: 12.20 || IVT_max: 316.29 || SWD_max: 0.00 || LWD_max: 338.27 || SHF_max: 370.84
T_max: 10.86 || IVT_max: 302.91 || SWD_max: 0.00 || LWD_max: 344.40 || SHF_max: 381.31
T_max: 13.21 || IVT_max: 295.81 || SWD_max: 0.00 || LWD_max: 342.68 || SHF_max: 426.93
T_max: 12.74 || IVT_max: 289.14 || SWD_max: 0.00 || LWD_max: 331.23 || SHF_max: 398.53
T_max: 14.72 || IVT_max: 294.90 || SWD_max: 0.00 || LWD_max: 326.75 || SHF_max: 410.44
T_max: 14.43 || IVT_max: 311.26 || SWD_max: 0.00 || LWD_max: 326.01 || SHF_max: 411.86
T_max: 10.86 || IVT_max: 320.34 || SWD_max: 21.95 || LWD_max: 327.63 || SHF_max: 388.59
T_max: 10.21 || IVT_max: 325.13 || SWD_max: 105.09 || LWD_max: 328.86 || SHF_max: 417.81
T_max: 10.96 || IVT_max: 346.34 || SWD_max: 213.23 || LWD_max: 334.73 || SHF_max: 381.30
T_max: 11.64 || IVT_max: 363.73 || SWD_max: 331.16 || LWD_max: 336.08 || SHF_max: 395.97
T_max: 11.66 || IVT_max: 361.16 || SWD_max: 434.18 || LWD_max: 340.73 || SHF_max: 368.57
T_max: 11.50 || IVT_max: 352.46 || SWD_max: 522.45 || LWD_max: 341.40 || SHF_max: 397.07
T_max: 11.62 || IVT_max: 355.09 || SWD_max: 581.01 || LWD_max: 341.64 || SHF_max: 372.33
T_max: 9.93 || IVT_max: 361.62 || SWD_max: 605.98 || LWD_max: 340.45 || SHF_max: 442.33
T_max: 9.66 || IVT_max: 335.58 || SWD_max: 591.93 || LWD_max: 338.64 || SHF_max: 404.52
T_max: 10.12 || IVT_max: 296.42 || SWD_max: 569.67 || LWD_max: 331.26 || SHF_max: 371.60
T_max: 7.91 || IVT_max: 274.89 || SWD_max: 508.84 || LWD_max: 329.37 || SHF_max: 424.29
T_max: 7.49 || IVT_max: 237.26 || SWD_max: 422.61 || LWD_max: 320.60 || SHF_max: 442.94
T_max: 7.80 || IVT_max: 235.15 || SWD_max: 318.61 || LWD_max: 321.09 || SHF_max: 328.62
T_max: 7.35 || IVT_max: 233.88 || SWD_max: 207.23 || LWD_max: 322.37 || SHF_max: 331.41
T_max: 7.01 || IVT_max: 229.34 || SWD_max: 94.83 || LWD_max: 324.14 || SHF_max: 256.50
T_med: -8.60 || IVT_med: 61.17 || SWD_med: 11.32 || LWD_med: 217.96 || SHF_med: 12.49
T_med: -10.51 || IVT_med: 61.68 || SWD_med: 0.00 || LWD_med: 217.79 || SHF_med: 11.93
T_med: -11.87 || IVT_med: 62.55 || SWD_med: 0.00 || LWD_med: 219.49 || SHF_med: 10.63
T_med: -12.62 || IVT_med: 62.83 || SWD_med: 0.00 || LWD_med: 221.47 || SHF_med: 9.36
T_med: -13.08 || IVT_med: 62.24 || SWD_med: 0.00 || LWD_med: 222.70 || SHF_med: 7.99
T_med: -13.35 || IVT_med: 62.30 || SWD_med: 0.00 || LWD_med: 223.56 || SHF_med: 7.28
T_med: -13.55 || IVT_med: 61.30 || SWD_med: 0.00 || LWD_med: 224.07 || SHF_med: 7.17
T_med: -13.65 || IVT_med: 59.74 || SWD_med: 0.00 || LWD_med: 224.47 || SHF_med: 7.22
T_med: -13.78 || IVT_med: 58.41 || SWD_med: 0.00 || LWD_med: 224.63 || SHF_med: 7.55
T_med: -13.80 || IVT_med: 58.29 || SWD_med: 18.90 || LWD_med: 224.64 || SHF_med: 7.56
T_med: -12.66 || IVT_med: 57.92 || SWD_med: 108.06 || LWD_med: 224.96 || SHF_med: 4.62
T_med: -9.92 || IVT_med: 57.53 || SWD_med: 217.91 || LWD_med: 226.30 || SHF_med: 1.68
T_med: -6.19 || IVT_med: 57.84 || SWD_med: 329.40 || LWD_med: 228.84 || SHF_med: -0.47
T_med: -2.44 || IVT_med: 60.52 || SWD_med: 431.05 || LWD_med: 232.54 || SHF_med: -3.02
T_med: 0.23 || IVT_med: 63.21 || SWD_med: 514.47 || LWD_med: 235.40 || SHF_med: 2.60
T_med: 0.51 || IVT_med: 65.72 || SWD_med: 570.78 || LWD_med: 236.16 || SHF_med: 10.47
T_med: 1.12 || IVT_med: 70.09 || SWD_med: 605.82 || LWD_med: 236.18 || SHF_med: 17.03
T_med: 1.40 || IVT_med: 75.87 || SWD_med: 603.31 || LWD_med: 236.37 || SHF_med: 24.21
T_med: 1.60 || IVT_med: 79.88 || SWD_med: 569.15 || LWD_med: 236.62 || SHF_med: 29.50
T_med: 1.61 || IVT_med: 86.73 || SWD_med: 503.01 || LWD_med: 237.17 || SHF_med: 31.54
T_med: 1.65 || IVT_med: 92.90 || SWD_med: 412.22 || LWD_med: 237.15 || SHF_med: 36.53
T_med: 1.58 || IVT_med: 100.90 || SWD_med: 302.23 || LWD_med: 237.52 || SHF_med: 40.75
T_med: 1.39 || IVT_med: 117.62 || SWD_med: 182.75 || LWD_med: 239.63 || SHF_med: 43.36
T_med: 0.70 || IVT_med: 163.71 || SWD_med: 71.63 || LWD_med: 244.02 || SHF_med: 46.80
T_med: 0.05 || IVT_med: 187.39 || SWD_med: 6.75 || LWD_med: 253.37 || SHF_med: 51.51
T_med: -0.18 || IVT_med: 239.54 || SWD_med: 0.00 || LWD_med: 265.06 || SHF_med: 53.29
T_med: 0.08 || IVT_med: 250.94 || SWD_med: 0.00 || LWD_med: 261.18 || SHF_med: 59.89
T_med: 0.54 || IVT_med: 247.61 || SWD_med: 0.00 || LWD_med: 266.37 || SHF_med: 54.63
T_med: 0.87 || IVT_med: 243.75 || SWD_med: 0.00 || LWD_med: 281.84 || SHF_med: 51.72
T_med: 1.54 || IVT_med: 237.33 || SWD_med: 0.00 || LWD_med: 290.52 || SHF_med: 50.10
T_med: 1.70 || IVT_med: 256.65 || SWD_med: 0.00 || LWD_med: 293.52 || SHF_med: 51.92
T_med: 1.74 || IVT_med: 276.14 || SWD_med: 0.00 || LWD_med: 291.63 || SHF_med: 51.76
T_med: 1.85 || IVT_med: 292.13 || SWD_med: 0.00 || LWD_med: 289.13 || SHF_med: 50.41
T_med: 1.98 || IVT_med: 324.14 || SWD_med: 9.06 || LWD_med: 287.04 || SHF_med: 49.72
T_med: 2.09 || IVT_med: 353.93 || SWD_med: 59.10 || LWD_med: 286.15 || SHF_med: 57.27
T_med: 2.16 || IVT_med: 350.79 || SWD_med: 121.37 || LWD_med: 289.33 || SHF_med: 60.54
T_med: 2.25 || IVT_med: 332.98 || SWD_med: 194.13 || LWD_med: 290.48 || SHF_med: 61.10
T_med: 2.24 || IVT_med: 315.17 || SWD_med: 282.03 || LWD_med: 288.13 || SHF_med: 60.08
T_med: 2.22 || IVT_med: 283.58 || SWD_med: 381.62 || LWD_med: 283.99 || SHF_med: 56.81
T_med: 2.23 || IVT_med: 254.10 || SWD_med: 533.22 || LWD_med: 267.94 || SHF_med: 54.67
T_med: 2.20 || IVT_med: 230.47 || SWD_med: 578.29 || LWD_med: 261.37 || SHF_med: 53.48
T_med: 2.18 || IVT_med: 221.91 || SWD_med: 580.20 || LWD_med: 259.18 || SHF_med: 53.72
T_med: 2.21 || IVT_med: 217.14 || SWD_med: 547.94 || LWD_med: 258.55 || SHF_med: 50.09
T_med: 2.24 || IVT_med: 216.63 || SWD_med: 483.58 || LWD_med: 259.75 || SHF_med: 45.63
T_med: 2.32 || IVT_med: 227.49 || SWD_med: 392.18 || LWD_med: 261.59 || SHF_med: 42.54
T_med: 2.36 || IVT_med: 233.63 || SWD_med: 284.00 || LWD_med: 263.29 || SHF_med: 39.46
T_med: 2.37 || IVT_med: 219.45 || SWD_med: 174.11 || LWD_med: 264.19 || SHF_med: 34.98
T_med: 2.27 || IVT_med: 207.05 || SWD_med: 70.10 || LWD_med: 264.63 || SHF_med: 32.41
T_med: 1.99 || IVT_med: 203.56 || SWD_med: 4.54 || LWD_med: 269.46 || SHF_med: 24.72
T_med: 1.92 || IVT_med: 197.39 || SWD_med: 0.00 || LWD_med: 272.90 || SHF_med: 26.69
T_med: 1.97 || IVT_med: 198.49 || SWD_med: 0.00 || LWD_med: 274.99 || SHF_med: 28.50
T_med: 1.97 || IVT_med: 185.11 || SWD_med: 0.00 || LWD_med: 275.88 || SHF_med: 27.15
T_med: 1.68 || IVT_med: 173.52 || SWD_med: 0.00 || LWD_med: 269.72 || SHF_med: 24.22
T_med: 1.08 || IVT_med: 164.07 || SWD_med: 0.00 || LWD_med: 265.76 || SHF_med: 20.33
T_med: 0.42 || IVT_med: 158.27 || SWD_med: 0.00 || LWD_med: 264.23 || SHF_med: 17.77
T_med: -0.27 || IVT_med: 155.45 || SWD_med: 0.00 || LWD_med: 261.51 || SHF_med: 15.92
T_med: -0.79 || IVT_med: 153.96 || SWD_med: 0.00 || LWD_med: 259.08 || SHF_med: 15.15
T_med: -0.85 || IVT_med: 154.89 || SWD_med: 7.98 || LWD_med: 258.06 || SHF_med: 13.34
T_med: -0.01 || IVT_med: 161.84 || SWD_med: 88.92 || LWD_med: 257.43 || SHF_med: 12.81
T_med: 1.38 || IVT_med: 178.73 || SWD_med: 191.04 || LWD_med: 258.62 || SHF_med: 13.99
T_med: 1.85 || IVT_med: 204.13 || SWD_med: 292.49 || LWD_med: 261.90 || SHF_med: 22.83
T_med: 2.03 || IVT_med: 236.28 || SWD_med: 357.70 || LWD_med: 275.29 || SHF_med: 36.99
T_med: 2.21 || IVT_med: 259.67 || SWD_med: 397.18 || LWD_med: 287.32 || SHF_med: 53.76
T_med: 2.27 || IVT_med: 247.57 || SWD_med: 431.66 || LWD_med: 288.94 || SHF_med: 64.06
T_med: 2.26 || IVT_med: 219.50 || SWD_med: 509.07 || LWD_med: 275.19 || SHF_med: 69.46
T_med: 2.14 || IVT_med: 219.99 || SWD_med: 528.79 || LWD_med: 264.44 || SHF_med: 69.99
T_med: 2.10 || IVT_med: 203.66 || SWD_med: 501.95 || LWD_med: 256.78 || SHF_med: 66.60
T_med: 2.04 || IVT_med: 180.54 || SWD_med: 456.42 || LWD_med: 248.70 || SHF_med: 62.68
T_med: 1.91 || IVT_med: 163.48 || SWD_med: 380.64 || LWD_med: 240.97 || SHF_med: 55.29
T_med: 1.76 || IVT_med: 153.52 || SWD_med: 284.27 || LWD_med: 237.93 || SHF_med: 50.37
T_med: 1.68 || IVT_med: 147.22 || SWD_med: 177.85 || LWD_med: 235.50 || SHF_med: 48.62
T_med: 1.07 || IVT_med: 143.97 || SWD_med: 74.19 || LWD_med: 233.61 || SHF_med: 55.19
